# Supplementary material for: Ethnobotanical contributions to global fishing communities: a review
Source: J Ethnobiol Ethnomed. 2023 Dec 2;19:57. doi: 10.1186/s13002-023-00630-3 (PMC10693712; doi:10.1186/s13002-023-00630-3)
Supplement: Supplementary file 1 — Additional file 1: Review of plant species related to fisheries worldwide. [file 13002_2023_630_MOESM1_ESM.xlsx]

## Sheet: Foglio1
title/ source	Vernacular name/ local name	Scientific name original from article	region	continent	authors	POWO/Algaebase Latin Name with author name	Genera	POWO Binominal	If native in the study area?	If introduced in the study area?	Family POWO / algabase	Family	Aquatic plants/ Non Aquatic plants	Parts used	Use and preparation mentioned: ORIGINAL	USE category	Use abbreviation	general categories	Number of use
Traditional ecological knowledge of fruit trees used for fishery at Estirão Comprido Community, Barão de Melgaço - Panatanal Matogrossense	Bocaiúva	Acrocomia aculeata (Jacq.) Lodd.. ex Mart.	Brazil	South America	Morais and Silva 2010	Acrocomia aculeata (Jacq.) Lodd. ex R.Keith	Acrocomia	Acrocomia aculeata	yes	no	Arecaceae	Arecaceae	Non aquatic	parts used not specified	for fishing in the Community of Estirão Comprido	catching fish	CAF	fishing	1
Ethnobotany and ecological perspectives on the management and use of plant species for a traditional fishing trap, southern coast of São Paulo, Brazil	local name not specified	Aiouea saligna Meisn.	Brazil	South America	Oliveira and Hanazaki 2011	Aiouea saligna Meisn.	Aiouea	Aiouea saligna	yes	no	Lauraceae	Lauraceae	Non aquatic	parts used not specified	plant species used by fishers in building cerco fixo, an artisanal fishing trap	catching fish	CAF	fishing	1
Traditional ecological knowledge of fruit trees used for fishery at Estirão Comprido Community, Barão de Melgaço - Panatanal Matogrossense	Marmelada	Alibertia sp.	Brazil	South America	Morais and Silva 2010	Alibertia spp.	Alibertia	Alibertia spp.	yes	no	Rubiaceae	Rubiaceae	Non aquatic	parts used not specified	for fishing in the Community of Estirão Comprido	catching fish	CAF	fishing	1
economically important macrophytes of Chilika lagoon India	local name not specified	Arundo donax L.	India	Asia	Henant Kumar Patra 2020	Arundo donax L.	Arundo	Arundo donax	yes	no	Poaceae	Poaceae	Aquatic	parts used not specified	The mature dried culms (canes) are widely used as handles of long brush for house roof. Fishing rods, handle of bags, walking sticks and fish traps/ canes are used for making flutes which are sold in local fairs	catching fish	CAF	fishing	1
Traditional ecological knowledge of fruit trees used for fishery at Estirão Comprido Community, Barão de Melgaço - Panatanal Matogrossense	Coquinho	Bactris glaucescens Drude	Brazil	South America	Morais and Silva 2010	Bactris glaucescens Drude	Bactris	Bactris glaucescens	yes	no	Arecaceae	Arecaceae	Non aquatic	parts used not specified	for fishing in the Community of Estirão Comprido	catching fish	CAF	fishing	1
Traditional ecological knowledge of fruit trees used for fishery at Estirão Comprido Community, Barão de Melgaço - Panatanal Matogrossense	Coquinho Preto	Bactris sp 1.	Brazil	South America	Morais and Silva 2010	Bactris spp.	Bactris	Bactris spp.	not mentioned	not applicable	Arecaceae	Arecaceae	Non aquatic	parts used not specified	for fishing in the Community of Estirão Comprido	catching fish	CAF	fishing	1
Traditional ecological knowledge of fruit trees used for fishery at Estirão Comprido Community, Barão de Melgaço - Panatanal Matogrossense	Coquinho Amarelo	Bactris sp 2.	Brazil	South America	Morais and Silva 2010	Bactris spp.	Bactris	Bactris spp.	not mentioned	not applicable	Arecaceae	Arecaceae	Non aquatic	parts used not specified	for fishing in the Community of Estirão Comprido	catching fish	CAF	fishing	1
Ethnobotany and ecological perspectives on the management and use of plant species for a traditional fishing trap, southern coast of São Paulo, Brazil	local name not specified	Balizia pedicellaris (DC.) Barneby & J. W. Grimes	Brazil	South America	Oliveira and Hanazaki 2011	Balizia pedicellaris (DC.) Barneby & J.W.Grimes	Balizia	Balizia pedicellaris	yes	no	Fabaceae	Mimosaceae	Non aquatic	parts used not specified	plant species used by fishers in building cerco fixo, an artisanal fishing trap	catching fish	CAF	fishing	1
Traditional ecological knowledge of fruit trees used for fishery at Estirão Comprido Community, Barão de Melgaço - Panatanal Matogrossense	Sardinheira	Banara arguta Briq.	Brazil	South America	Morais and Silva 2010	Banara arguta Briq.	Banara	Banara arguta	yes	no	Salicaceae	Flacourtiaceae	Non aquatic	parts used not specified	for fishing in the Community of Estirão Comprido	catching fish	CAF	fishing	1
Known but not called by name: recreational fshers’ ecological knowledge of freshwater plants in Hungary	vidrafű, káka, virágkáka	Butomus umbellatus L.	Hungary	Europe	Loki et al 2021	Butomus umbellatus L.	Butomus	Butomus umbellatus	yes	no	Butomaceae	family not specified	Aquatic	parts used not specified	useful for fishing, related to fishing activities	catching fish	CAF	fishing	1
Ethnobotany and ecological perspectives on the management and use of plant species for a traditional fishing trap, southern coast of São Paulo, Brazil	local name not specified	Byrsonima ligustrifolia A. Juss.	Brazil	South America	Oliveira and Hanazaki 2011	Byrsonima ligustrifolia A.Juss.	Byrsonima	Byrsonima ligustrifolia	yes	no	Malpighiaceae	Malpighiaceae	Non aquatic	parts used not specified	plant species used by fishers in building cerco fixo, an artisanal fishing trap	catching fish	CAF	fishing	1
Traditional ecological knowledge of fruit trees used for fishery at Estirão Comprido Community, Barão de Melgaço - Panatanal Matogrossense	Canjiqueira	Byrsonima orbignyana A. Juss	Brazil	South America	Morais and Silva 2010	Byrsonima cydoniifolia A.Juss.	Byrsonima	Byrsonima cydoniifolia	yes	no	Malpighiaceae	Malpighiaceae	Non aquatic	parts used not specified	for fishing in the Community of Estirão Comprido	catching fish	CAF	fishing	1
Ethnobotany and ecological perspectives on the management and use of plant species for a traditional fishing trap, southern coast of São Paulo, Brazil	local name not specified	Cabralea canjerana (Vell.) Mart.	Brazil	South America	Oliveira and Hanazaki 2011	Cabralea canjerana (Vell.) Mart.	Cabralea	Cabralea canjerana	yes	no	Meliaceae	Meliaceae	Non aquatic	parts used not specified	plant species used by fishers in building cerco fixo, an artisanal fishing trap	catching fish	CAF	fishing	1
Ethnobotany and ecological perspectives on the management and use of plant species for a traditional fishing trap, southern coast of São Paulo, Brazil	local name not specified	Calophyllum brasiliense Cambess.	Brazil	South America	Oliveira and Hanazaki 2011	Calophyllum brasiliense Cambess.	Calophyllum	Calophyllum brasiliense	yes	no	Calophyllaceae	Clusiaceae	Non aquatic	parts used not specified	plant species used by fishers in building cerco fixo, an artisanal fishing trap	catching fish	CAF	fishing	1
Ethnobotany and ecological perspectives on the management and use of plant species for a traditional fishing trap, southern coast of São Paulo, Brazil	local name not specified	Calyptranthes concinna DC.	Brazil	South America	Oliveira and Hanazaki 2011	Myrcia glomerata (Cambess.) G.P.Burton & E.Lucas	Myrcia	Myrcia glomerata	yes	no	Myrtaceae	Myrtaceae	Non aquatic	parts used not specified	plant species used by fishers in building cerco fixo, an artisanal fishing trap	catching fish	CAF	fishing	1
Traditional ecological knowledge of fruit trees used for fishery at Estirão Comprido Community, Barão de Melgaço - Panatanal Matogrossense	Taiuiá	Cayaponia podantha Cogn.	Brazil	South America	Morais and Silva 2010	Cayaponia podantha Cogn.	Cayaponia	Cayaponia podantha	yes	no	Cucurbitaceae	Cucurbitaceae	Non aquatic	parts used not specified	for fishing in the Community of Estirão Comprido	catching fish	CAF	fishing	1
Traditional ecological knowledge of fruit trees used for fishery at Estirão Comprido Community, Barão de Melgaço - Panatanal Matogrossense	Sarã de Espinho	Celtis spinosa Spreng. = (C. tala)	Brazil	South America	Morais and Silva 2010	Celtis spinosa Spreng.	Celtis	Celtis spinosa	yes	no	Cannabaceae	Ulmaceae	Non aquatic	parts used not specified	for fishing in the Community of Estirão Comprido	catching fish	CAF	fishing	1
Known but not called by name: recreational fshers’ ecological knowledge of freshwater plants in Hungary	tócsagaz, balinhínár	Ceratophyllum demersum L.	Hungary	Europe	Loki et al 2021	Ceratophyllum demersum L.	Ceratophyllum	Ceratophyllum demersum	yes	no	Ceratophyllaceae	family not specified	Aquatic	parts used not specified	accoding to fisher: "it always gets stuck on the hook, I hate it’; ‘it destroys the boat’s engine, and squeezing the clutch’,"	problem for recreational fishing	PRF	problems	1
Known but not called by name: recreational fshers’ ecological knowledge of freshwater plants in Hungary	tócsagaz, balinhínár	Ceratophyllum submersum L.	Hungary	Europe	Loki et al 2021	Ceratophyllum submersum L.	Ceratophyllum	Ceratophyllum submersum	yes	no	Ceratophyllaceae	family not specified	Aquatic	parts used not specified	useful for fishing, related to fishing activities	catching fish	CAF	fishing	1
Ethnobotany and ecological perspectives on the management and use of plant species for a traditional fishing trap, southern coast of São Paulo, Brazil	local name not specified	Chionanthus filiformis (Vell.) P. S. Green	Brazil	South America	Oliveira and Hanazaki 2011	Chionanthus filiformis (Vell.) P.S.Green	Chionanthus	Chionanthus filiformis	yes	no	Oleaceae	Oleaceae	Non aquatic	parts used not specified	plant species used by fishers in building cerco fixo, an artisanal fishing trap	catching fish	CAF	fishing	1
Ethnobotany and ecological perspectives on the management and use of plant species for a traditional fishing trap, southern coast of São Paulo, Brazil	local name not specified	Clethra scabra Pers.	Brazil	South America	Oliveira and Hanazaki 2011	Clethra scabra Pers.	Clethra	Clethra scabra	yes	no	Clethraceae	Clethraceae	Non aquatic	parts used not specified	plant species used by fishers in building cerco fixo, an artisanal fishing trap	catching fish	CAF	fishing	1
Ethnobotany and ecological perspectives on the management and use of plant species for a traditional fishing trap, southern coast of São Paulo, Brazil	local name not specified	Clusia criuva Cambess.	Brazil	South America	Oliveira and Hanazaki 2011	Clusia criuva Cambess.	Clusia	Clusia criuva	yes	no	Clusiaceae	Clusiaceae	Non aquatic	parts used not specified	plant species used by fishers in building cerco fixo, an artisanal fishing trap	catching fish	CAF	fishing	1
Traditional ecological knowledge of fruit trees used for fishery at Estirão Comprido Community, Barão de Melgaço - Panatanal Matogrossense	Carandá	Copernica alba Morong ex Morong & Britoon	Brazil	South America	Morais and Silva 2010	Copernicia alba Morong	Copernicia	Copernicia alba	yes	no	Arecaceae	Arecaceae	Non aquatic	parts used not specified	for fishing in the Community of Estirão Comprido	catching fish	CAF	fishing	1
Ethnobotany and ecological perspectives on the management and use of plant species for a traditional fishing trap, southern coast of São Paulo, Brazil	local name not specified	Cordia sellowiana Cham.	Brazil	South America	Oliveira and Hanazaki 2011	Cordia sellowiana Cham.	Cordia	Cordia sellowiana	yes	no	Boraginaceae	Boraginaceae	Non aquatic	parts used not specified	plant species used by fishers in building cerco fixo, an artisanal fishing trap	catching fish	CAF	fishing	1
Traditional ecological knowledge of fruit trees used for fishery at Estirão Comprido Community, Barão de Melgaço - Panatanal Matogrossense	Pateiro	Couepia uiti (Mart. Et Zucc.) Beth. Ex Hook. f.	Brazil	South America	Morais and Silva 2010	Couepia uiti (Mart. & Zucc.) Benth. ex Hook.f.	Couepia	Couepia uiti	yes	no	Chrysobalanaceae	Chrysobalanaceae	Non aquatic	parts used not specified	for fishing in the Community of Estirão Comprido	catching fish	CAF	fishing	1
Traditional ecological knowledge of fruit trees used for fishery at Estirão Comprido Community, Barão de Melgaço - Panatanal Matogrossense	Cabaça Brava	Crataeva tapia L.	Brazil	South America	Morais and Silva 2010	Crateva tapia L.	Crateva	Crateva tapia	yes	no	Capparaceae	Capparaceae	Non aquatic	parts used not specified	for fishing in the Community of Estirão Comprido	catching fish	CAF	fishing	1
Traditional ecological knowledge of fruit trees used for fishery at Estirão Comprido Community, Barão de Melgaço - Panatanal Matogrossense	Cabaça Grande	Crescentia cujete L.	Brazil	South America	Morais and Silva 2010	Crescentia cujete L.	Crescentia	Crescentia cujete	no	yes	Bignoniaceae	Bignoniaceae	Non aquatic	parts used not specified	for fishing in the Community of Estirão Comprido	catching fish	CAF	fishing	1
Ethnobotany and ecological perspectives on the management and use of plant species for a traditional fishing trap, southern coast of São Paulo, Brazil	local name not specified	Cybianthus peruvianus (A. DC.) Miq.	Brazil	South America	Oliveira and Hanazaki 2011	Cybianthus peruvianus (A.DC.) Miq.	Cybianthus	Cybianthus peruvianus	yes	no	Primulaceae	Myrsinaceae	Non aquatic	parts used not specified	plant species used by fishers in building cerco fixo, an artisanal fishing trap	catching fish	CAF	fishing	1
Indigenous Technical knowledge for fish harvesting in Karbi-Anglong district of Assam	local name not specified	Eichhornia crassipes	India	Asia	Kalita et al., 2010	Pontederia crassipes Mart.	Pontederia	Pontederia crassipes	no	yes	Pontederiaceae	family not specified	Aquatic	parts used not specified	helps in harvesting fish	for harvesting fish	FHF	fishing	1
Fishers’ perspectives: the drivers behind the decline in fish catch in Laguna Lake, Philippines	water lilies	Eichhornia crassipes	Philippines	Asia	Mendoza et al. 2021	Pontederia crassipes Mart.	Pontederia	Pontederia crassipes	no	yes	Pontederiaceae	family not specified	Aquatic	parts used not specified	serves as breeding grounds/ habitat of fish	fish habitat	FSH	habitat	1
Fishers’ perspectives: the drivers behind the decline in fish catch in Laguna Lake, Philippines	water lilies	Eichhornia crassipes	Philippines	Asia	Mendoza et al. 2021	Pontederia crassipes Mart.	Pontederia	Pontederia crassipes	no	yes	Pontederiaceae	family not specified	Aquatic	parts used not specified	problem for fishing activities transportation	problem for fishing activities transportation	PFT	problems	1
Fishers’ perspectives: the drivers behind the decline in fish catch in Laguna Lake, Philippines	water lilies	Eichhornia crassipes	Philippines	Asia	Mendoza et al. 2021	Pontederia crassipes Mart.	Pontederia	Pontederia crassipes	no	yes	Pontederiaceae	family not specified	Aquatic	parts used not specified	problem about contributing to fish kills	problem as contributing to fish kill	PCF	problems	1
Fishers’ perspectives: the drivers behind the decline in fish catch in Laguna Lake, Philippines	liya	Microcystis aeruginosa	Philippines	Asia	Mendoza et al. 2021	Microcystis aeruginosa (Kützing) Kützing 1846	Microcystis	Microcystis aeruginosa	not mentioned	not applicable	Microcystaceae	family not specified	Aquatic	parts used not specified	problem about contributing to fish kills	problem as contributing to fish kill	PCF	problems	1
Fishers’ perspectives: the drivers behind the decline in fish catch in Laguna Lake, Philippines	liya	Microcystis aeruginosa	Philippines	Asia	Mendoza et al. 2021	Microcystis aeruginosa (Kützing) Kützing 1846	Microcystis	Microcystis aeruginosa	not mentioned	not applicable	Microcystaceae	family not specified	Aquatic	parts used not specified	"source of food for fish, e.g., Oreochromis aureus", "(although the caught fish are put in cages and not sold because of the bad taste of these fish during the intensive growth period of Microcystis aeruginosa).	food for fish	FFF	fishing	1
The Floating Forest: Traditional Knowledge and Use of Matupá Vegetation Islands by Riverine Peoples of the Central Amazon	Mureru	Eichhornia crassipes	Brazil	South America	De Freitas CT et al 2015	Pontederia crassipes Mart.	Pontederia	Pontederia crassipes	yes	no	Pontederiaceae	family not specified	Aquatic	parts used not specified	these floating islands are important for aquatic life, functioning as a kind of “safe house” (abrigo), attracting and sustaining animal populations and providing them with protection, food and more stable temperatures, contributing indirectly to fish abundance by creating cover and protecting them from excessive fishing.	food for fish	FFF	fishing	1
The Floating Forest: Traditional Knowledge and Use of Matupá Vegetation Islands by Riverine Peoples of the Central Amazon	Mureru	Eichhornia crassipes	Brazil	South America	De Freitas CT et al 2015	Pontederia crassipes Mart.	Pontederia	Pontederia crassipes	yes	no	Pontederiaceae	family not specified	Aquatic	parts used not specified	these floating islands are important for aquatic life, functioning as a kind of “safe house” (abrigo), attracting and sustaining animal populations and providing them with protection, food and more stable temperatures, contributing indirectly to fish abundance by creating cover and protecting them from excessive fishing.	stabilize temperature	STT	habitat	1
The Floating Forest: Traditional Knowledge and Use of Matupá Vegetation Islands by Riverine Peoples of the Central Amazon	Mureru	Eichhornia crassipes	Brazil	South America	De Freitas CT et al 2015	Pontederia crassipes Mart.	Pontederia	Pontederia crassipes	yes	no	Pontederiaceae	family not specified	Aquatic	parts used not specified	these floating islands are important for aquatic life, functioning as a kind of “safe house” (abrigo), attracting and sustaining animal populations and providing them with protection, food and more stable temperatures, contributing indirectly to fish abundance by creating cover and protecting them from excessive fishing.	hiding place	FHP	habitat	1
Ethnobotany and ecological perspectives on the management and use of plant species for a traditional fishing trap, southern coast of São Paulo, Brazil	local name not specified	Endlicheria paniculata (Spreng.) J. F. Macbr.	Brazil	South America	Oliveira and Hanazaki 2011	Endlicheria paniculata (Spreng.) J.F.Macbr.	Endlicheria	Endlicheria paniculata	yes	no	Lauraceae	Lauraceae	Non aquatic	parts used not specified	plant species used by fishers in building cerco fixo, an artisanal fishing trap	catching fish	CAF	fishing	1
The role of women in the utilization of Enhalus acoroides: livelihoods, food security, impacts and implications for coastal area management	local name not specified	Enhalus acoroides	Indonesia	Asia	N Nessa et al 2020	Enhalus acoroides (L.f.) Royle	Enhalus	Enhalus acoroides	yes	no	Hydrocharitaceae	family not specified	Aquatic	parts used not specified	food, source of income, decreasing quantity will affect the seagrass habitat of fish etc.	food for people	FOP	problems	1
The role of women in the utilization of Enhalus acoroides: livelihoods, food security, impacts and implications for coastal area management	local name not specified	Enhalus acoroides	Indonesia	Asia	N Nessa et al 2020	Enhalus acoroides (L.f.) Royle	Enhalus	Enhalus acoroides	yes	no	Hydrocharitaceae	family not specified	Aquatic	parts used not specified	food, source of income, decreasing quantity will affect the seagrass habitat of fish etc.	source of income	SOI	problems	1
The role of women in the utilization of Enhalus acoroides: livelihoods, food security, impacts and implications for coastal area management	local name not specified	Enhalus acoroides	Indonesia	Asia	N Nessa et al 2020	Enhalus acoroides (L.f.) Royle	Enhalus	Enhalus acoroides	yes	no	Hydrocharitaceae	family not specified	Aquatic	parts used not specified	food, source of income, decreasing quantity will affect the seagrass habitat of fish etc.	fish habitat	FSH	habitat	1
Ethnobotany and ecological perspectives on the management and use of plant species for a traditional fishing trap, southern coast of São Paulo, Brazil	local name not specified	Eugenia stigmatosa DC.	Brazil	South America	Oliveira and Hanazaki 2011	Eugenia stigmatosa DC.	Eugenia	Eugenia stigmatosa	yes	no	Myrtaceae	Myrtaceae	Non aquatic	parts used not specified	plant species used by fishers in building cerco fixo, an artisanal fishing trap	catching fish	CAF	fishing	1
Ethnobotany and ecological perspectives on the management and use of plant species for a traditional fishing trap, southern coast of São Paulo, Brazil	local name not specified	Eugenia sulcata Spring	Brazil	South America	Oliveira and Hanazaki 2011	Eugenia sulcata Spring ex Mart.	Eugenia	Eugenia sulcata	yes	no	Myrtaceae	Myrtaceae	Non aquatic	parts used not specified	plant species used by fishers in building cerco fixo, an artisanal fishing trap	catching fish	CAF	fishing	1
Ethnobotany and ecological perspectives on the management and use of plant species for a traditional fishing trap, southern coast of São Paulo, Brazil	local name not specified	Eugenia umbelliflora O. Berg.	Brazil	South America	Oliveira and Hanazaki 2011	Eugenia astringens Cambess.	Eugenia	Eugenia astringens	yes	no	Myrtaceae	Myrtaceae	Non aquatic	parts used not specified	plant species used by fishers in building cerco fixo, an artisanal fishing trap	catching fish	CAF	fishing	1
Ethnobotany and ecological perspectives on the management and use of plant species for a traditional fishing trap, southern coast of São Paulo, Brazil	local name not specified	Euterpe edulis Mart.	Brazil	South America	Oliveira and Hanazaki 2011	Euterpe edulis Mart.	Euterpe	Euterpe edulis	yes	no	Arecaceae	Arecaceae	Non aquatic	parts used not specified	plant species used by fishers in building cerco fixo, an artisanal fishing trap	catching fish	CAF	fishing	1
The Floating Forest: Traditional Knowledge and Use of Matupá Vegetation Islands by Riverine Peoples of the Central Amazon	Açaí	Euterpe precatoria Mart	Brazil	South America	De Freitas CT et al 2015	Euterpe precatoria Mart.	Euterpe	Euterpe precatoria	yes	no	Arecaceae	family not specified	Aquatic	parts used not specified	these floating islands are important for aquatic life, functioning as a kind of “safe house” (abrigo), attracting and sustaining animal populations and providing them with protection, food and more stable temperatures, contributing indirectly to fish abundance by creating cover and protecting them from excessive fishing.	food for fish	FFF	fishing	1
The Floating Forest: Traditional Knowledge and Use of Matupá Vegetation Islands by Riverine Peoples of the Central Amazon	Açaí	Euterpe precatoria Mart	Brazil	South America	De Freitas CT et al 2015	Euterpe precatoria Mart.	Euterpe	Euterpe precatoria	yes	no	Arecaceae	family not specified	Aquatic	parts used not specified	these floating islands are important for aquatic life, functioning as a kind of “safe house” (abrigo), attracting and sustaining animal populations and providing them with protection, food and more stable temperatures, contributing indirectly to fish abundance by creating cover and protecting them from excessive fishing.	stabilize temperature	STT	habitat	1
The Floating Forest: Traditional Knowledge and Use of Matupá Vegetation Islands by Riverine Peoples of the Central Amazon	Açaí	Euterpe precatoria Mart	Brazil	South America	De Freitas CT et al 2015	Euterpe precatoria Mart.	Euterpe	Euterpe precatoria	yes	no	Arecaceae	family not specified	Aquatic	parts used not specified	these floating islands are important for aquatic life, functioning as a kind of “safe house” (abrigo), attracting and sustaining animal populations and providing them with protection, food and more stable temperatures, contributing indirectly to fish abundance by creating cover and protecting them from excessive fishing.	hiding place	FHP	habitat	1
Traditional ecological knowledge of fruit trees used for fishery at Estirão Comprido Community, Barão de Melgaço - Panatanal Matogrossense	Figueira	Ficus calyptroceras (Miq.) Miq.	Brazil	South America	Morais and Silva 2010	Ficus calyptroceras (Miq.) Miq.	Ficus	Ficus calyptroceras	yes	no	Moraceae	Moraceae	Non aquatic	parts used not specified	for fishing in the Community of Estirão Comprido	catching fish	CAF	fishing	1
The Floating Forest: Traditional Knowledge and Use of Matupá Vegetation Islands by Riverine Peoples of the Central Amazon	Caxinguba	Ficus maxima Mill.	Brazil	South America	De Freitas CT et al 2015	Ficus maxima Mill.	Ficus	Ficus maxima	yes	no	Moraceae	family not specified	Aquatic	parts used not specified	these floating islands are important for aquatic life, functioning as a kind of “safe house” (abrigo), attracting and sustaining animal populations and providing them with protection, food and more stable temperatures, contributing indirectly to fish abundance by creating cover and protecting them from excessive fishing.	food for fish	FFF	fishing	1
The Floating Forest: Traditional Knowledge and Use of Matupá Vegetation Islands by Riverine Peoples of the Central Amazon	Caxinguba	Ficus maxima Mill.	Brazil	South America	De Freitas CT et al 2015	Ficus maxima Mill.	Ficus	Ficus maxima	yes	no	Moraceae	family not specified	Aquatic	parts used not specified	these floating islands are important for aquatic life, functioning as a kind of “safe house” (abrigo), attracting and sustaining animal populations and providing them with protection, food and more stable temperatures, contributing indirectly to fish abundance by creating cover and protecting them from excessive fishing.	stabilize temperature	STT	habitat	1
The Floating Forest: Traditional Knowledge and Use of Matupá Vegetation Islands by Riverine Peoples of the Central Amazon	Caxinguba	Ficus maxima Mill.	Brazil	South America	De Freitas CT et al 2015	Ficus maxima Mill.	Ficus	Ficus maxima	yes	no	Moraceae	family not specified	Aquatic	parts used not specified	these floating islands are important for aquatic life, functioning as a kind of “safe house” (abrigo), attracting and sustaining animal populations and providing them with protection, food and more stable temperatures, contributing indirectly to fish abundance by creating cover and protecting them from excessive fishing.	hiding place	FHP	habitat	1
Ethnobotany and ecological perspectives on the management and use of plant species for a traditional fishing trap, southern coast of São Paulo, Brazil	local name not specified	Ficus pulchella Schott ex Spreng.	Brazil	South America	Oliveira and Hanazaki 2011	Ficus pulchella Schott	Ficus	Ficus pulchella	yes	no	Moraceae	Moraceae	Non aquatic	parts used not specified	plant species used by fishers in building cerco fixo, an artisanal fishing trap	catching fish	CAF	fishing	1
The Floating Forest: Traditional Knowledge and Use of Matupá Vegetation Islands by Riverine Peoples of the Central Amazon	Apuí	Ficus spp. and Clusia spp.	Brazil	South America	De Freitas CT et al 2015	Ficus spp.	Ficus	Ficus spp.	not mentioned	not applicable	Moraceae	family not specified	Aquatic	parts used not specified	these floating islands are important for aquatic life, functioning as a kind of “safe house” (abrigo), attracting and sustaining animal populations and providing them with protection, food and more stable temperatures, contributing indirectly to fish abundance by creating cover and protecting them from excessive fishing.	food for fish	FFF	fishing	1
The Floating Forest: Traditional Knowledge and Use of Matupá Vegetation Islands by Riverine Peoples of the Central Amazon	Apuí	Ficus spp. and Clusia spp.	Brazil	South America	De Freitas CT et al 2015	Clusia spp.	Clusia	Clusia spp.	not mentioned	not applicable	Clusiaceae	family not specified	Aquatic	parts used not specified	these floating islands are important for aquatic life, functioning as a kind of “safe house” (abrigo), attracting and sustaining animal populations and providing them with protection, food and more stable temperatures, contributing indirectly to fish abundance by creating cover and protecting them from excessive fishing.	food for fish	FFF	fishing	1
The Floating Forest: Traditional Knowledge and Use of Matupá Vegetation Islands by Riverine Peoples of the Central Amazon	Apuí	Ficus spp. and Clusia spp.	Brazil	South America	De Freitas CT et al 2015	Ficus spp.	Ficus	Ficus spp.	not mentioned	not applicable	Moraceae	family not specified	Aquatic	parts used not specified	these floating islands are important for aquatic life, functioning as a kind of “safe house” (abrigo), attracting and sustaining animal populations and providing them with protection, food and more stable temperatures, contributing indirectly to fish abundance by creating cover and protecting them from excessive fishing.	stabilize temperature	STT	habitat	1
The Floating Forest: Traditional Knowledge and Use of Matupá Vegetation Islands by Riverine Peoples of the Central Amazon	Apuí	Ficus spp. and Clusia spp.	Brazil	South America	De Freitas CT et al 2015	Clusia spp.	Clusia	Clusia spp.	not mentioned	not applicable	Clusiaceae	family not specified	Aquatic	parts used not specified	these floating islands are important for aquatic life, functioning as a kind of “safe house” (abrigo), attracting and sustaining animal populations and providing them with protection, food and more stable temperatures, contributing indirectly to fish abundance by creating cover and protecting them from excessive fishing.	stabilize temperature	STT	habitat	1
The Floating Forest: Traditional Knowledge and Use of Matupá Vegetation Islands by Riverine Peoples of the Central Amazon	Apuí	Ficus spp. and Clusia spp.	Brazil	South America	De Freitas CT et al 2015	Ficus spp.	Ficus	Ficus spp.	not mentioned	not applicable	Moraceae	family not specified	Aquatic	parts used not specified	these floating islands are important for aquatic life, functioning as a kind of “safe house” (abrigo), attracting and sustaining animal populations and providing them with protection, food and more stable temperatures, contributing indirectly to fish abundance by creating cover and protecting them from excessive fishing.	hiding place	FHP	habitat	1
The Floating Forest: Traditional Knowledge and Use of Matupá Vegetation Islands by Riverine Peoples of the Central Amazon	Apuí	Ficus spp. and Clusia spp.	Brazil	South America	De Freitas CT et al 2015	Clusia spp.	Clusia	Clusia spp.	not mentioned	not applicable	Clusiaceae	family not specified	Aquatic	parts used not specified	these floating islands are important for aquatic life, functioning as a kind of “safe house” (abrigo), attracting and sustaining animal populations and providing them with protection, food and more stable temperatures, contributing indirectly to fish abundance by creating cover and protecting them from excessive fishing.	hiding place	FHP	habitat	1
Ethnobotany and ecological perspectives on the management and use of plant species for a traditional fishing trap, southern coast of São Paulo, Brazil	local name not specified	Garcinia gardneriana (Planch. & Triana) Zappi	Brazil	South America	Oliveira and Hanazaki 2011	Garcinia gardneriana (Planch. & Triana) Zappi	Garcinia	Garcinia gardneriana	yes	no	Clusiaceae	Clusiaceae	Non aquatic	parts used not specified	plant species used by fishers in building cerco fixo, an artisanal fishing trap	catching fish	CAF	fishing	1
Traditional ecological knowledge of fruit trees used for fishery at Estirão Comprido Community, Barão de Melgaço - Panatanal Matogrossense	Jenipava	Genipa americana L.	Brazil	South America	Morais and Silva 2010	Genipa americana L.	Genipa	Genipa americana	yes	no	Rubiaceae	Rubiaceae	Non aquatic	parts used not specified	for fishing in the Community of Estirão Comprido	catching fish	CAF	fishing	1
Ethnobotany and ecological perspectives on the management and use of plant species for a traditional fishing trap, southern coast of São Paulo, Brazil	local name not specified	Geonoma schottiana Mart.	Brazil	South America	Oliveira and Hanazaki 2011	Geonoma schottiana Mart.	Geonoma	Geonoma schottiana	yes	no	Arecaceae	Arecaceae	Non aquatic	parts used not specified	plant species used by fishers in building cerco fixo, an artisanal fishing trap	catching fish	CAF	fishing	1
Known but not called by name: recreational fshers’ ecological knowledge of freshwater plants in Hungary	local name not specified	Glyceria maxima (Hartm.) Holmb.	Hungary	Europe	Loki et al 2021	Glyceria maxima (Hartm.) Holmb.	Glyceria	Glyceria maxima	yes	no	Poaceae	family not specified	Aquatic	parts used not specified	useful for fishing, related to fishing activities	catching fish	CAF	fishing	1
Ethnobotany and ecological perspectives on the management and use of plant species for a traditional fishing trap, southern coast of São Paulo, Brazil	local name not specified	Gomidesia affinis (Cambess.) D. Legrand	Brazil	South America	Oliveira and Hanazaki 2011	Myrcia hebepetala DC.	Myrcia	Myrcia hebepetala	yes	no	Myrtaceae	Myrtaceae	Non aquatic	parts used not specified	plant species used by fishers in building cerco fixo, an artisanal fishing trap	catching fish	CAF	fishing	1
Ethnobotany and ecological perspectives on the management and use of plant species for a traditional fishing trap, southern coast of São Paulo, Brazil	local name not specified	Gomidesia fenzliana O. Berg.	Brazil	South America	Oliveira and Hanazaki 2011	Gomidesia fenzliana O. Berg.	Gomidesia	Gomidesia fenzliana	not mentioned	not applicable	Myrtaceae	Myrtaceae	Non aquatic	parts used not specified	plant species used by fishers in building cerco fixo, an artisanal fishing trap	catching fish	CAF	fishing	1
Ethnobotany and ecological perspectives on the management and use of plant species for a traditional fishing trap, southern coast of São Paulo, Brazil	local name not specified	Gomidesia schaueriana O. Berg.	Brazil	South America	Oliveira and Hanazaki 2011	Gomidesia schaueriana O. Berg.	Gomidesia	Gomidesia schauerian	not mentioned	not applicable	Myrtaceae	Myrtaceae	Non aquatic	parts used not specified	plant species used by fishers in building cerco fixo, an artisanal fishing trap	catching fish	CAF	fishing	1
Ethnobotany and ecological perspectives on the management and use of plant species for a traditional fishing trap, southern coast of São Paulo, Brazil	local name not specified	Gordonia fruticosa (Schrad.) Kobuski	Brazil	South America	Oliveira and Hanazaki 2011	Gordonia fruticosa (Schrad.) H.Keng	Gordonia	Gordonia fruticosa	yes	no	Theaceae	Theaceae	Non aquatic	parts used not specified	plant species used by fishers in building cerco fixo, an artisanal fishing trap	catching fish	CAF	fishing	1
Restoration of Riverine Forests: Contributions for Fisheries Management in the Pichis River Watershed of the Selva Central Region of Peru	local name not specified	Guarea pterorhachis	Peru	South America	Aldave et al 2019	Guarea pterorhachis Harms	Guarea	Guarea pterorhachis	yes	no	Meliaceae	family not specified	Non aquatic	parts used not specified	stabilizing the soil provide shade generating an ideal microclimate for fish	stabilize temperature	STT	habitat	1
Restoration of Riverine Forests: Contributions for Fisheries Management in the Pichis River Watershed of the Selva Central Region of Peru	local name not specified	Guarea pterorhachis	Peru	South America	Aldave et al 2019	Guarea pterorhachis Harms	Guarea	Guarea pterorhachis	yes	no	Meliaceae	family not specified	Non aquatic	parts used not specified	stabilizing the soil provide shade generating an ideal microclimate for fish	stabilizing soil	STS	habitat	1
Ethnobotany and ecological perspectives on the management and use of plant species for a traditional fishing trap, southern coast of São Paulo, Brazil	local name not specified	Guatteria australis A. St.-Hil.	Brazil	South America	Oliveira and Hanazaki 2011	Guatteria australis A.St.-Hil.	Guatteria	Guatteria australis	yes	no	Annonaceae	Annonaceae	Non aquatic	parts used not specified	plant species used by fishers in building cerco fixo, an artisanal fishing trap	catching fish	CAF	fishing	1
Ethnobotany and ecological perspectives on the management and use of plant species for a traditional fishing trap, southern coast of São Paulo, Brazil	local name not specified	Heisteria silvianii Schwacke	Brazil	South America	Oliveira and Hanazaki 2011	Heisteria silvianii Schwacke	Heisteria	Heisteria silvianii	yes	no	Olacaceae	Olacaceae	Non aquatic	parts used not specified	plant species used by fishers in building cerco fixo, an artisanal fishing trap	catching fish	CAF	fishing	1
Contributions of ethnobiologyto the conservation of tropical rivers and streams	Seringa	Hevea brasiliensis	Brazil	South America	Sivano et al 2008	Hevea brasiliensis (Willd. ex A.Juss.) Müll.Arg.	Hevea	Hevea brasiliensis	yes	no	Euphorbiaceae	Euphorbiaceae	Non aquatic	flowers	flowers and fruits are food for the fishes such as Myleus gr. rubripinnis, Myleus torquatus,Leporinus agassizi, Brycon cephalus, Serrasalmus gouldingi adult, Pristobrycon serrulatus and Brycon melanopterus.	food for fish	FFF	fishing	1
Contributions of ethnobiologyto the conservation of tropical rivers and streams	Jauari	Astrocaryum jauari	Brazil	South America	Sivano et al 2008	Astrocaryum jauari Mart.	Astrocaryum	Astrocaryum jauari	yes	no	Arecaceae	Arecaceae	Non aquatic	flowers	flowers and fruits are food for the fishes such as Myleus gr. rubripinnis, Myleus torquatus, Serrasalmus gouldingi, Pristobrycon serrulatus, =Metynnis hypsauchen and Brycon melanopterus	food for fish	FFF	fishing	1
Contributions of ethnobiologyto the conservation of tropical rivers and streams	Jauari	Astrocaryum jauari	Brazil	South America	Sivano et al 2008	Astrocaryum jauari Mart.	Astrocaryum	Astrocaryum jauari	yes	no	Arecaceae	Arecaceae	Non aquatic	fruits	flowers and fruits are food for the fishes such as Myleus gr. rubripinnis, Myleus torquatus, Serrasalmus gouldingi, Pristobrycon serrulatus, =Metynnis hypsauchen and Brycon melanopterus	food for fish	FFF	fishing	1
Known but not called by name: recreational fshers’ ecological knowledge of freshwater plants in Hungary	local name not specified	Hippuris vulgaris L.	Hungary	Europe	Loki et al 2021	Hippuris vulgaris L.	Hippuris	Hippuris vulgaris	yes	no	Plantaginaceae	family not specified	Aquatic	parts used not specified	useful for fishing, related to fishing activities	catching fish	CAF	fishing	1
Fishers’ perspectives: the drivers behind the decline in fish catch in Laguna Lake, Philippines	Digman/ kulutan	Hydrilla verticillata	Philippines	Asia	Mendoza et al. 2021	Hydrilla verticillata (L.f.) Royle	Hydrilla	Hydrilla verticillata	yes	no	Hydrocharitaceae	family not specified	Aquatic	parts used not specified	serves as breeding grounds/ habitat of fish	fish habitat	FSH	habitat	1
MATH for YAMAN NG LAWA: strategies for sustainable development of the wealth of the Lake	local name not specified	Hydrilla verticillata (L.f.) Royle	Philippines	Asia	Buen et al 2018	Hydrilla verticillata (L.f.) Royle	Hydrilla	Hydrilla verticillata	yes	no	Hydrocharitaceae	family not specified	Aquatic	parts used not specified	important for fishery	catching fish	CAF	fishing	1
economically important macrophytes of Chilika lagoon India	local name not specified	Hydrilla verticillata (L.f.)Royle	India	Asia	Henant Kumar Patra 2020	Hydrilla verticillata (L.f.) Royle	Hydrilla	Hydrilla verticillata	yes	no	Hydrocharitaceae	Hydrocharitaceae	Aquatic	parts used not specified	As food foir fishes, used in packaging material	food for fish	FFF	fishing	1
Known but not called by name: recreational fshers’ ecological knowledge of freshwater plants in Hungary	békatutaj	Hydrocharis morsus-ranae L.	Hungary	Europe	Loki et al 2021	Hydrocharis morsus-ranae L.	Hydrocharis	Hydrocharis morsus-ranae	yes	no	Hydrocharitaceae	family not specified	Aquatic	parts used not specified	useful for fishing, related to fishing activities	catching fish	CAF	fishing	1
The Floating Forest: Traditional Knowledge and Use of Matupá Vegetation Islands by Riverine Peoples of the Central Amazon	Mureru	Hydrocotyle ranunculoides	Brazil	South America	De Freitas CT et al 2015	Hydrocotyle ranunculoides L.f.	Hydrocotyle	Hydrocotyle ranunculoides	yes	no	Araliaceae	family not specified	Aquatic	parts used not specified	these floating islands are important for aquatic life, functioning as a kind of “safe house” (abrigo), attracting and sustaining animal populations and providing them with protection, food and more stable temperatures, contributing indirectly to fish abundance by creating cover and protecting them from excessive fishing.	food for fish	FFF	fishing	1
The Floating Forest: Traditional Knowledge and Use of Matupá Vegetation Islands by Riverine Peoples of the Central Amazon	Mureru	Hydrocotyle ranunculoides	Brazil	South America	De Freitas CT et al 2015	Hydrocotyle ranunculoides L.f.	Hydrocotyle	Hydrocotyle ranunculoides	yes	no	Araliaceae	family not specified	Aquatic	parts used not specified	these floating islands are important for aquatic life, functioning as a kind of “safe house” (abrigo), attracting and sustaining animal populations and providing them with protection, food and more stable temperatures, contributing indirectly to fish abundance by creating cover and protecting them from excessive fishing.	stabilize temperature	STT	habitat	1
The Floating Forest: Traditional Knowledge and Use of Matupá Vegetation Islands by Riverine Peoples of the Central Amazon	Mureru	Hydrocotyle ranunculoides	Brazil	South America	De Freitas CT et al 2015	Hydrocotyle ranunculoides L.f.	Hydrocotyle	Hydrocotyle ranunculoides	yes	no	Araliaceae	family not specified	Aquatic	parts used not specified	these floating islands are important for aquatic life, functioning as a kind of “safe house” (abrigo), attracting and sustaining animal populations and providing them with protection, food and more stable temperatures, contributing indirectly to fish abundance by creating cover and protecting them from excessive fishing.	hiding place	FHP	habitat	1
The Floating Forest: Traditional Knowledge and Use of Matupá Vegetation Islands by Riverine Peoples of the Central Amazon	Rabo de cavalo	Hymenachne amplexicaulis (Rudge) Nees	Brazil	South America	De Freitas CT et al 2015	Hymenachne amplexicaulis (Rudge) Nees	Hymenachne	Hymenachne amplexicaulis	yes	no	Poaceae	family not specified	Aquatic	parts used not specified	these floating islands are important for aquatic life, functioning as a kind of “safe house” (abrigo), attracting and sustaining animal populations and providing them with protection, food and more stable temperatures, contributing indirectly to fish abundance by creating cover and protecting them from excessive fishing.	food for fish	FFF	fishing	1
The Floating Forest: Traditional Knowledge and Use of Matupá Vegetation Islands by Riverine Peoples of the Central Amazon	Rabo de cavalo	Hymenachne amplexicaulis (Rudge) Nees	Brazil	South America	De Freitas CT et al 2015	Hymenachne amplexicaulis (Rudge) Nees	Hymenachne	Hymenachne amplexicaulis	yes	no	Poaceae	family not specified	Aquatic	parts used not specified	these floating islands are important for aquatic life, functioning as a kind of “safe house” (abrigo), attracting and sustaining animal populations and providing them with protection, food and more stable temperatures, contributing indirectly to fish abundance by creating cover and protecting them from excessive fishing.	stabilize temperature	STT	habitat	1
The Floating Forest: Traditional Knowledge and Use of Matupá Vegetation Islands by Riverine Peoples of the Central Amazon	Rabo de cavalo	Hymenachne amplexicaulis (Rudge) Nees	Brazil	South America	De Freitas CT et al 2015	Hymenachne amplexicaulis (Rudge) Nees	Hymenachne	Hymenachne amplexicaulis	yes	no	Poaceae	family not specified	Aquatic	parts used not specified	these floating islands are important for aquatic life, functioning as a kind of “safe house” (abrigo), attracting and sustaining animal populations and providing them with protection, food and more stable temperatures, contributing indirectly to fish abundance by creating cover and protecting them from excessive fishing.	hiding place	FHP	habitat	1
The Floating Forest: Traditional Knowledge and Use of Matupá Vegetation Islands by Riverine Peoples of the Central Amazon	Rabo de cavalo	Hymenachne amplexicaulis (Rudge) Nees	Brazil	South America	De Freitas CT et al 2015	Hymenachne amplexicaulis (Rudge) Nees	Hymenachne	Hymenachne amplexicaulis	yes	no	Poaceae	family not specified	Aquatic	parts used not specified	these floating islands are important for aquatic life, functioning as a kind of “safe house” (abrigo), attracting and sustaining animal populations and providing them with protection, food and more stable temperatures, contributing indirectly to fish abundance by creating cover and protecting them from excessive fishing.	food for fish	FFF	fishing	1
The Floating Forest: Traditional Knowledge and Use of Matupá Vegetation Islands by Riverine Peoples of the Central Amazon	Rabo de cavalo	Hymenachne amplexicaulis (Rudge) Nees	Brazil	South America	De Freitas CT et al 2015	Hymenachne amplexicaulis (Rudge) Nees	Hymenachne	Hymenachne amplexicaulis	yes	no	Poaceae	family not specified	Aquatic	parts used not specified	these floating islands are important for aquatic life, functioning as a kind of “safe house” (abrigo), attracting and sustaining animal populations and providing them with protection, food and more stable temperatures, contributing indirectly to fish abundance by creating cover and protecting them from excessive fishing.	stabilize temperature	STT	habitat	1
The Floating Forest: Traditional Knowledge and Use of Matupá Vegetation Islands by Riverine Peoples of the Central Amazon	Rabo de cavalo	Hymenachne amplexicaulis (Rudge) Nees	Brazil	South America	De Freitas CT et al 2015	Hymenachne amplexicaulis (Rudge) Nees	Hymenachne	Hymenachne amplexicaulis	yes	no	Poaceae	family not specified	Aquatic	parts used not specified	these floating islands are important for aquatic life, functioning as a kind of “safe house” (abrigo), attracting and sustaining animal populations and providing them with protection, food and more stable temperatures, contributing indirectly to fish abundance by creating cover and protecting them from excessive fishing.	hiding place	FHP	habitat	1
Ethnobotany and ecological perspectives on the management and use of plant species for a traditional fishing trap, southern coast of São Paulo, Brazil	local name not specified	Ilex amara (Vell.) Loes.	Brazil	South America	Oliveira and Hanazaki 2011	Ilex dumosa var. dumosa	Ilex	Ilex dumosa	yes	no	Aquifoliaceae	Aquifoliaceae	Non aquatic	parts used not specified	plant species used by fishers in building cerco fixo, an artisanal fishing trap	catching fish	CAF	fishing	1
Ethnobotany and ecological perspectives on the management and use of plant species for a traditional fishing trap, southern coast of São Paulo, Brazil	local name not specified	Ilex theezans Mart. ex Reissek	Brazil	South America	Oliveira and Hanazaki 2011	Ilex theezans Mart.	Ilex	Ilex theezans	yes	no	Aquifoliaceae	Aquifoliaceae	Non aquatic	parts used not specified	plant species used by fishers in building cerco fixo, an artisanal fishing trap	catching fish	CAF	fishing	1
Restoration of Riverine Forests: Contributions for Fisheries Management in the Pichis River Watershed of the Selva Central Region of Peru	local name not specified	Inga edulis	Peru	South America	Aldave et al 2019	Inga edulis Mart.	Inga	Inga edulis	yes	no	Fabaceae	family not specified	Non aquatic	parts used not specified	stabilizing the soil provide shade generating an ideal microclimate for fish	stabilizing soil	STS	habitat	1
Traditional ecological knowledge of fruit trees used for fishery at Estirão Comprido Community, Barão de Melgaço - Panatanal Matogrossense	Ingá de Botoado	Ingá vera Willd	Brazil	South America	Morais and Silva 2010	Inga vera Willd.	Inga	Inga vera	yes	no	Fabaceae	Mimosaceae	Non aquatic	parts used not specified	for fishing in the Community of Estirão Comprido	catching fish	CAF	fishing	1
The Floating Forest: Traditional Knowledge and Use of Matupá Vegetation Islands by Riverine Peoples of the Central Amazon	Batatarana	Ipomoea aquatica Forssk.	Brazil	South America	De Freitas CT et al 2015	Ipomoea aquatica Forssk.	Ipomoea	Ipomoea aquatica	no	yes	Convolvulaceae	family not specified	Aquatic	parts used not specified	these floating islands are important for aquatic life, functioning as a kind of “safe house” (abrigo), attracting and sustaining animal populations and providing them with protection, food and more stable temperatures, contributing indirectly to fish abundance by creating cover and protecting them from excessive fishing.	food for fish	FFF	fishing	1
The Floating Forest: Traditional Knowledge and Use of Matupá Vegetation Islands by Riverine Peoples of the Central Amazon	Batatarana	Ipomoea aquatica Forssk.	Brazil	South America	De Freitas CT et al 2015	Ipomoea aquatica Forssk.	Ipomoea	Ipomoea aquatica	no	yes	Convolvulaceae	family not specified	Aquatic	parts used not specified	these floating islands are important for aquatic life, functioning as a kind of “safe house” (abrigo), attracting and sustaining animal populations and providing them with protection, food and more stable temperatures, contributing indirectly to fish abundance by creating cover and protecting them from excessive fishing.	stabilize temperature	STT	habitat	1
The Floating Forest: Traditional Knowledge and Use of Matupá Vegetation Islands by Riverine Peoples of the Central Amazon	Batatarana	Ipomoea aquatica Forssk.	Brazil	South America	De Freitas CT et al 2015	Ipomoea aquatica Forssk.	Ipomoea	Ipomoea aquatica	no	yes	Convolvulaceae	family not specified	Aquatic	parts used not specified	these floating islands are important for aquatic life, functioning as a kind of “safe house” (abrigo), attracting and sustaining animal populations and providing them with protection, food and more stable temperatures, contributing indirectly to fish abundance by creating cover and protecting them from excessive fishing.	hiding place	FHP	habitat	1
Known but not called by name: recreational fshers’ ecological knowledge of freshwater plants in Hungary	liliom, vízililiom, írisz, víziírisz, vízihagyma, nőszirom, mocsárinőszirom, tavililiom	Iris pseudacorus L.	Hungary	Europe	Loki et al 2021	Iris pseudacorus L.	Iris	Iris pseudacorus	yes	no	Iridaceae	family not specified	Aquatic	parts used not specified	useful for fishing, related to fishing activities	catching fish	CAF	fishing	1
Ethnobotany and ecological perspectives on the management and use of plant species for a traditional fishing trap, southern coast of São Paulo, Brazil	local name not specified	Jacaranda puberula Cham.	Brazil	South America	Oliveira and Hanazaki 2011	Jacaranda puberula Cham.	Jacaranda	Jacaranda puberula	yes	no	Bignoniaceae	Bignoniaceae	Non aquatic	parts used not specified	plant species used by fishers in building cerco fixo, an artisanal fishing trap	catching fish	CAF	fishing	1
Traditional knowledge and ethnobotanical uses of piscicidal plants of Nagaland, north east India	local name not specified	Jatropha curcas Linn.	India	Asia	Dominic and ramanujam 2011	Jatropha curcas L.	Jatropha	Jatropha curcas	no	yes	Euphorbiaceae	Euphorbiaceae	Non aquatic	whole plant	Helps treat piles, enlarged spleen, skin diseases, promotes hair growth; helps in cancer. Stem bark is used in wounds, insect bites, ulcers, cuts and acts as a coagulant. The whole plant is used as fish poison	fish poison	FPO	fishing	1
Traditional knowledge and ethnobotanical uses of piscicidal plants of Nagaland, north east India	Pfhii (Angami), Akhuchang (Ao-changki), Khushe (Chakhesang-chokri), Nothi (Lotha), Ajukha (Rengma), Ghakuthi (sumi)	Juglans regia Linn.	India	Asia	Dominic and ramanujam 2011	Juglans regia L.	Juglans	Juglans regia	no	no	Juglandaceae	Euphorbiaceae	Non aquatic	barks	Bark and unripe fruits have piscicidal properties. Leaves are astringenic, anthelmintic, used in eczema, herpes, syphilis and scrofula.	fish poison	FPO	fishing	1
Traditional knowledge and ethnobotanical uses of piscicidal plants of Nagaland, north east India	Pfhii (Angami), Akhuchang (Ao-changki), Khushe (Chakhesang-chokri), Nothi (Lotha), Ajukha (Rengma), Ghakuthi (sumi)	Juglans regia Linn.	India	Asia	Dominic and ramanujam 2011	Juglans regia L.	Juglans	Juglans regia	no	no	Juglandaceae	Euphorbiaceae	Non aquatic	fruits	Bark and unripe fruits have piscicidal properties. Leaves are astringenic, anthelmintic, used in eczema, herpes, syphilis and scrofula.	fish poison	FPO	fishing	1
Known but not called by name: recreational fshers’ ecological knowledge of freshwater plants in Hungary	local name not specified	Juncus bufonius L.	Hungary	Europe	Loki et al 2021	Juncus bufonius L.	Juncus	Juncus bufonius	yes	no	Juncaceae	family not specified	Aquatic	parts used not specified	useful for fishing, related to fishing activities	catching fish	CAF	fishing	1
Known but not called by name: recreational fshers’ ecological knowledge of freshwater plants in Hungary	local name not specified	Juncus effusus L.	Hungary	Europe	Loki et al 2021	Juncus effusus L.	Juncus	Juncus effusus	yes	no	Juncaceae	family not specified	Aquatic	parts used not specified	useful for fishing, related to fishing activities	catching fish	CAF	fishing	1
Mapping Biological Resources in the Coastal Zone: An Evaluation of Methods in a Pioneering Study from Norway	kelp forest	Laminaria hyperborea	Norway	Europe	Knutsen et al.2010	Laminaria hyperborea (Gunnerus) Foslie 1885	Laminaria	Laminaria hyperborea	not mentioned	not applicable	Laminariaceae	family not specified	Aquatic	parts used not specified	map for fish resources	mapping of fish resources	MFR	aids in fishing management	1
The Floating Forest: Traditional Knowledge and Use of Matupá Vegetation Islands by Riverine Peoples of the Central Amazon	Urtiga	Laportea aestuans (L.) Chew	Brazil	South America	De Freitas CT et al 2015	Laportea aestuans (L.) Chew	Laportea	Laportea aestuans	yes	no	Urticaceae	family not specified	Aquatic	parts used not specified	these floating islands are important for aquatic life, functioning as a kind of “safe house” (abrigo), attracting and sustaining animal populations and providing them with protection, food and more stable temperatures, contributing indirectly to fish abundance by creating cover and protecting them from excessive fishing.	food for fish	FFF	fishing	1
The Floating Forest: Traditional Knowledge and Use of Matupá Vegetation Islands by Riverine Peoples of the Central Amazon	Urtiga	Laportea aestuans (L.) Chew	Brazil	South America	De Freitas CT et al 2015	Laportea aestuans (L.) Chew	Laportea	Laportea aestuans	yes	no	Urticaceae	family not specified	Aquatic	parts used not specified	these floating islands are important for aquatic life, functioning as a kind of “safe house” (abrigo), attracting and sustaining animal populations and providing them with protection, food and more stable temperatures, contributing indirectly to fish abundance by creating cover and protecting them from excessive fishing.	stabilize temperature	STT	habitat	1
The Floating Forest: Traditional Knowledge and Use of Matupá Vegetation Islands by Riverine Peoples of the Central Amazon	Urtiga	Laportea aestuans (L.) Chew	Brazil	South America	De Freitas CT et al 2015	Laportea aestuans (L.) Chew	Laportea	Laportea aestuans	yes	no	Urticaceae	family not specified	Aquatic	parts used not specified	these floating islands are important for aquatic life, functioning as a kind of “safe house” (abrigo), attracting and sustaining animal populations and providing them with protection, food and more stable temperatures, contributing indirectly to fish abundance by creating cover and protecting them from excessive fishing.	hiding place	FHP	habitat	1
Reasons for seagrass optimism: Local ecological knowledge confirms presence of dugongs	seagrass	latin name not specified	Indonesia	Asia	Cullen-Unsworth et al 2017	"seagrass"	"seagrass"	"seagrass"	not mentioned	not applicable	"seagrass"	"seagrass"	Aquatic	parts used not specified	fishing habitat depends on for food and linked to Dugong population monitoring	mapping of fish resources	MFR	aids in fishing management	1
Reasons for seagrass optimism: Local ecological knowledge confirms presence of dugongs	seagrass	latin name not specified	Indonesia	Asia	Cullen-Unsworth et al 2017	"seagrass"	"seagrass"	"seagrass"	not mentioned	not applicable	"seagrass"	"seagrass"	Aquatic	parts used not specified	fishing habitat depends on for food and linked to Dugong population monitoring	fish habitat	FSH	habitat	1
Indigenous Technical knowledge for fish harvesting in Karbi-Anglong district of Assam	banana tree peel " Kalpotua"	latin name not specified	India	Asia	Kalita et al., 2010	Musa sp.	Musa	Musa sp.	not mentioned	not applicable	Musaceae	"banana "	Non aquatic	tree peel	helps to catch fish	catching fish	CAF	fishing	1
Indigenous Technical knowledge for fish harvesting in Karbi-Anglong district of Assam	rice	latin name not specified	India	Asia	Kalita et al., 2010	Oryza sp.	Oryza	Oryza sp.	not mentioned	not applicable	Poaceae	"rice"	Non aquatic	rice bran	helps to catch fish	catching fish	CAF	fishing	1
Indigenous Technical knowledge for fish harvesting in Karbi-Anglong district of Assam	bamboo	"bamboo"	India	Asia	Kalita et al., 2010	Bambusa sp.	Bambusa	Bambusa sp.	yes	no	Poaceae	family not specified	Non aquatic	strips	used for making "Banas" or bamboo screen helps in catching fish ' and for eel fishing	catching fish	CAF	fishing	1
Local awareness as an instrument for management and conservation of seagrass ecosystem: Case of Berau Regency, Indonesia	seagrass	latin name not specified	Indonesia	Asia	Lukman et al 2020	"seagrass"	"seagrass"	"seagrass"	not mentioned	not applicable	"seagrass"	"seagrass"	aquatic	parts used not specified	important for sea turtles, dugong, decline seagrass, decline fisheries, site for research, educational activities, site for snorkeling, site for catching fish, c rab, shrimps to be sold, sites for catching fish and shell for consumption	site for catching fish	SCF	aids in fishing management	1
Local awareness as an instrument for management and conservation of seagrass ecosystem: Case of Berau Regency, Indonesia	seagrass	latin name not specified	Indonesia	Asia	Lukman et al 2020	"seagrass"	"seagrass"	"seagrass"	not mentioned	not applicable	"seagrass"	"seagrass"	aquatic	parts used not specified	important for sea turtles, dugong, decline seagrass, decline fisheries, site for research, educational activities, site for snorkeling, site for catching fish, c rab, shrimps to be sold, sites for catching fish and shell for consumption	fish habitat	FSH	habitat	1
Prediction and management of natural disasters through indigenous Technical Knowledge, with special reference to fisheries	bamboo	"bamboo"	India	Asia	Seithi et al 2001	Bambusa sp.	Bambusa	Bambusa sp.	yes	no	Poaceae	family not specified	Non aquatic	poles	fencing of dykes with bamboo poles support soil erosion, and together with nets to avoid the scape of fish in ponds, used to prepare Bhasa (Bhela) for transportation during floods as a flood disaster management, (with reference to fisheries)	aids in fishery management	AIF	aids in fishing management	1
Known but not called by name: recreational fshers’ ecological knowledge of freshwater plants in Hungary	békalencse, békanyál, lencse, vízilencse,	Lemna minor L.	Hungary	Europe	Loki et al 2021	Lemna minor L.	Lemna	Lemna minor	yes	no	Araceae	family not specified	Aquatic	parts used not specified	useful for fishing, related to fishing activities	catching fish	CAF	fishing	1
Known but not called by name: recreational fshers’ ecological knowledge of freshwater plants in Hungary	local name not specified	Lemna trisulca L.	Hungary	Europe	Loki et al 2021	Lemna trisulca L.	Lemna	Lemna trisulca	yes	no	Araceae	family not specified	Aquatic	parts used not specified	useful for fishing, related to fishing activities	catching fish	CAF	fishing	1
Traditional ecological knowledge of fruit trees used for fishery at Estirão Comprido Community, Barão de Melgaço - Panatanal Matogrossense	Pimenteira	Licania parviflora Benth.	Brazil	South America	Morais and Silva 2010	Licania parviflora Benth.	Licania	Licania parviflora	yes	no	Chrysobalanaceae	Chrysobalanaceae	Non aquatic	parts used not specified	for fishing in the Community of Estirão Comprido	catching fish	CAF	fishing	1
The Floating Forest: Traditional Knowledge and Use of Matupá Vegetation Islands by Riverine Peoples of the Central Amazon	Mureru	Limnobium spongia	Brazil	South America	De Freitas CT et al 2015	Hydrocharis spongia Bosc	Hydrocharis	Hydrocharis spongia	no	not applicable	Hydrocharitaceae	family not specified	Aquatic	parts used not specified	these floating islands are important for aquatic life, functioning as a kind of “safe house” (abrigo), attracting and sustaining animal populations and providing them with protection, food and more stable temperatures, contributing indirectly to fish abundance by creating cover and protecting them from excessive fishing.	food for fish	FFF	fishing	1
The Floating Forest: Traditional Knowledge and Use of Matupá Vegetation Islands by Riverine Peoples of the Central Amazon	Mureru	Limnobium spongia	Brazil	South America	De Freitas CT et al 2015	Hydrocharis spongia Bosc	Hydrocharis	Hydrocharis spongia	no	not applicable	Hydrocharitaceae	family not specified	Aquatic	parts used not specified	these floating islands are important for aquatic life, functioning as a kind of “safe house” (abrigo), attracting and sustaining animal populations and providing them with protection, food and more stable temperatures, contributing indirectly to fish abundance by creating cover and protecting them from excessive fishing.	stabilize temperature	STT	habitat	1
The Floating Forest: Traditional Knowledge and Use of Matupá Vegetation Islands by Riverine Peoples of the Central Amazon	Mureru	Limnobium spongia	Brazil	South America	De Freitas CT et al 2015	Hydrocharis spongia Bosc	Hydrocharis	Hydrocharis spongia	no	not applicable	Hydrocharitaceae	family not specified	Aquatic	parts used not specified	these floating islands are important for aquatic life, functioning as a kind of “safe house” (abrigo), attracting and sustaining animal populations and providing them with protection, food and more stable temperatures, contributing indirectly to fish abundance by creating cover and protecting them from excessive fishing.	hiding place	FHP	habitat	1
The Floating Forest: Traditional Knowledge and Use of Matupá Vegetation Islands by Riverine Peoples of the Central Amazon	Mureru	Ludwigia helminthorrhiza	Brazil	South America	De Freitas CT et al 2015	Ludwigia helminthorrhiza (Mart.) H.Hara	Ludwigia	Ludwigia helminthorrhiza	yes	no	Onagraceae	family not specified	Aquatic	parts used not specified	these floating islands are important for aquatic life, functioning as a kind of “safe house” (abrigo), attracting and sustaining animal populations and providing them with protection, food and more stable temperatures, contributing indirectly to fish abundance by creating cover and protecting them from excessive fishing.	food for fish	FFF	fishing	1
The Floating Forest: Traditional Knowledge and Use of Matupá Vegetation Islands by Riverine Peoples of the Central Amazon	Mureru	Ludwigia helminthorrhiza	Brazil	South America	De Freitas CT et al 2015	Ludwigia helminthorrhiza (Mart.) H.Hara	Ludwigia	Ludwigia helminthorrhiza	yes	no	Onagraceae	family not specified	Aquatic	parts used not specified	these floating islands are important for aquatic life, functioning as a kind of “safe house” (abrigo), attracting and sustaining animal populations and providing them with protection, food and more stable temperatures, contributing indirectly to fish abundance by creating cover and protecting them from excessive fishing.	stabilize temperature	STT	habitat	1
The Floating Forest: Traditional Knowledge and Use of Matupá Vegetation Islands by Riverine Peoples of the Central Amazon	Mureru	Ludwigia helminthorrhiza	Brazil	South America	De Freitas CT et al 2015	Ludwigia helminthorrhiza (Mart.) H.Hara	Ludwigia	Ludwigia helminthorrhiza	yes	no	Onagraceae	family not specified	Aquatic	parts used not specified	these floating islands are important for aquatic life, functioning as a kind of “safe house” (abrigo), attracting and sustaining animal populations and providing them with protection, food and more stable temperatures, contributing indirectly to fish abundance by creating cover and protecting them from excessive fishing.	hiding place	FHP	habitat	1
Contributions of ethnobiologyto the conservation of tropical rivers and streams	Taquari	Mabea subsessilis	Brazil	South America	Sivano et al 2008	Mabea subsessilis Pax & K.Hoffm.	Mabea	Mabea subsessilis	yes	no	Euphorbiaceae	Euphorbiaceae	Non aquatic	not mentioned	flowers and fruits are food for the fishes such as Myleus gr. rubripinnis, Myleus torquatus, Leporinus agassizi, Brycon cephalus, Metynnis hypsauchen and Brycon melanopterus	food for fish	FFF	fishing	1
Traditional ecological knowledge of fruit trees used for fishery at Estirão Comprido Community, Barão de Melgaço - Panatanal Matogrossense	Manga	Mangifera indica L.	Brazil	South America	Morais and Silva 2010	Mangifera indica L.	Mangifera	Mangifera indica	no	yes	Anacardiaceae	Anacardiaceae	Non aquatic	parts used not specified	for fishing in the Community of Estirão Comprido	catching fish	CAF	fishing	1
Ethnobotany and ecological perspectives on the management and use of plant species for a traditional fishing trap, southern coast of São Paulo, Brazil	local name not specified	Manilkara subsericea (Mart.) Dubard	Brazil	South America	Oliveira and Hanazaki 2011	Manilkara subsericea (Mart.) Dubard	Manilkara	Manilkara subsericea	yes	no	Sapotaceae	Sapotaceae	Non aquatic	parts used not specified	plant species used by fishers in building cerco fixo, an artisanal fishing trap	catching fish	CAF	fishing	1
Contributions of ethnobiologyto the conservation of tropical rivers and streams	Careca or surupiarana	Margaritaria sp.	Brazil	South America	Sivano et al 2008	Margaritaria sp.	Margaritaria	Margaritaria sp.	not mentioned	not applicable	Phyllanthaceae	Euphorbiaceae	Non aquatic	not mentioned	food for fish such as Myleus gr. Rubripinnis, Myleus torquatus, Leporinus agassizi, Brycon cephalus, Serrasalmus gouldingi adult,Pristobrycon serrulatus, Brycon melanopterus, Leporinus fasciatus.	food for fish	FFF	fishing	1
Ethnobotany and ecological perspectives on the management and use of plant species for a traditional fishing trap, southern coast of São Paulo, Brazil	local name not specified	Marlierea racemosa (Vell.) Kiaersk.	Brazil	South America	Oliveira and Hanazaki 2011	Myrcia vellozoi Mazine	Myrcia	Myrcia vellozoi	yes	no	Myrtaceae	Myrtaceae	Non aquatic	parts used not specified	plant species used by fishers in building cerco fixo, an artisanal fishing trap	catching fish	CAF	fishing	1
Known but not called by name: recreational fshers’ ecological knowledge of freshwater plants in Hungary	local name not specified	Marsilea quadrifolia L.	Hungary	Europe	Loki et al 2021	Marsilea quadrifolia L.	Marsilea	Marsilea quadrifolia	yes	no	Marsileaceae	family not specified	Aquatic	parts used not specified	useful for fishing, related to fishing activities	catching fish	CAF	fishing	1
Ethnobotany and ecological perspectives on the management and use of plant species for a traditional fishing trap, southern coast of São Paulo, Brazil	local name not specified	Matayba guianensis Aubl.	Brazil	South America	Oliveira and Hanazaki 2011	Matayba guianensis Aubl.	Matayba	Matayba guianensis	yes	no	Sapindaceae	Sapindaceae	Non aquatic	parts used not specified	plant species used by fishers in building cerco fixo, an artisanal fishing trap	catching fish	CAF	fishing	1
Ethnobotany and ecological perspectives on the management and use of plant species for a traditional fishing trap, southern coast of São Paulo, Brazil	local name not specified	Maytenus robusta Reissek	Brazil	South America	Oliveira and Hanazaki 2011	Maytenus gonoclados Mart.	Maytenus	Maytenus gonoclados	yes	no	Celastraceae	Celastraceae	Non aquatic	parts used not specified	plant species used by fishers in building cerco fixo, an artisanal fishing trap	catching fish	CAF	fishing	1
Ethnobotany and ecological perspectives on the management and use of plant species for a traditional fishing trap, southern coast of São Paulo, Brazil	local name not specified	Miconia cubatanensis Hoehne	Brazil	South America	Oliveira and Hanazaki 2011	Miconia cubatanensis Hoehne	Miconia	Miconia cubatanensis	yes	no	Melastomataceae	Melastomataceae	Non aquatic	parts used not specified	plant species used by fishers in building cerco fixo, an artisanal fishing trap	catching fish	CAF	fishing	1
Ethnobotany and ecological perspectives on the management and use of plant species for a traditional fishing trap, southern coast of São Paulo, Brazil	local name not specified	Miconia saldanhaei Cogn.	Brazil	South America	Oliveira and Hanazaki 2011	Miconia fasciculata Gardner	Miconia	Miconia fasciculata	yes	no	Melastomataceae	Melastomataceae	Non aquatic	parts used not specified	plant species used by fishers in building cerco fixo, an artisanal fishing trap	catching fish	CAF	fishing	1
Contributions of ethnobiologyto the conservation of tropical rivers and streams	Buxuxu	Miconia sp.	Brazil	South America	Sivano et al 2008	Miconia sp.	Miconia	Miconia sp.	not mentioned	not applicable	Melastomataceae	Melastomataceae	Non aquatic	not mentioned	food for fish such as Myleus gr. rubripinnis,Myleus torquatus	food for fish	FFF	fishing	1
Traditional knowledge and ethnobotanical uses of piscicidal plants of Nagaland, north east India	Mpe (Angami), Alingnengba (Ao), Suichi (Sumi), Ngeri(Lotha)	Milletia pachycarpa Benth.	India	Asia	Dominic and ramanujam 2011	Millettia pachycarpa Benth.	Millettia	Millettia pachycarpa	no	not applicable	Fabaceae	Fabaceae	Non aquatic	roots	Used as blood tonic and induces erythropoiesis. Helps in lowering the blood cholesterol. The crushed root is used as fish poison.	fish poison	FPO	fishing	1
The Floating Forest: Traditional Knowledge and Use of Matupá Vegetation Islands by Riverine Peoples of the Central Amazon	Aninga	Montrichardia linifera (Arruda) Schott	Brazil	South America	De Freitas CT et al 2015	Montrichardia linifera (Arruda) Schott	Montrichardia	Montrichardia linifera	yes	no	Araceae	family not specified	Aquatic	parts used not specified	these floating islands are important for aquatic life, functioning as a kind of “safe house” (abrigo), attracting and sustaining animal populations and providing them with protection, food and more stable temperatures, contributing indirectly to fish abundance by creating cover and protecting them from excessive fishing.	food for fish	FFF	fishing	1
The Floating Forest: Traditional Knowledge and Use of Matupá Vegetation Islands by Riverine Peoples of the Central Amazon	Aninga	Montrichardia linifera (Arruda) Schott	Brazil	South America	De Freitas CT et al 2015	Montrichardia linifera (Arruda) Schott	Montrichardia	Montrichardia linifera	yes	no	Araceae	family not specified	Aquatic	parts used not specified	these floating islands are important for aquatic life, functioning as a kind of “safe house” (abrigo), attracting and sustaining animal populations and providing them with protection, food and more stable temperatures, contributing indirectly to fish abundance by creating cover and protecting them from excessive fishing.	stabilize temperature	STT	habitat	1
The Floating Forest: Traditional Knowledge and Use of Matupá Vegetation Islands by Riverine Peoples of the Central Amazon	Aninga	Montrichardia linifera (Arruda) Schott	Brazil	South America	De Freitas CT et al 2015	Montrichardia linifera (Arruda) Schott	Montrichardia	Montrichardia linifera	yes	no	Araceae	family not specified	Aquatic	parts used not specified	these floating islands are important for aquatic life, functioning as a kind of “safe house” (abrigo), attracting and sustaining animal populations and providing them with protection, food and more stable temperatures, contributing indirectly to fish abundance by creating cover and protecting them from excessive fishing.	hiding place	FHP	habitat	1
The Floating Forest: Traditional Knowledge and Use of Matupá Vegetation Islands by Riverine Peoples of the Central Amazon	Aninga	Montrichardia linifera (Arruda) Schott	Brazil	South America	De Freitas CT et al 2015	Montrichardia linifera (Arruda) Schott	Montrichardia	Montrichardia linifera	yes	no	Araceae	family not specified	Aquatic	parts used not specified	these floating islands are important for aquatic life, functioning as a kind of “safe house” (abrigo), attracting and sustaining animal populations and providing them with protection, food and more stable temperatures, contributing indirectly to fish abundance by creating cover and protecting them from excessive fishing.	food for fish	FFF	fishing	1
The Floating Forest: Traditional Knowledge and Use of Matupá Vegetation Islands by Riverine Peoples of the Central Amazon	Aninga	Montrichardia linifera (Arruda) Schott	Brazil	South America	De Freitas CT et al 2015	Montrichardia linifera (Arruda) Schott	Montrichardia	Montrichardia linifera	yes	no	Araceae	family not specified	Aquatic	parts used not specified	these floating islands are important for aquatic life, functioning as a kind of “safe house” (abrigo), attracting and sustaining animal populations and providing them with protection, food and more stable temperatures, contributing indirectly to fish abundance by creating cover and protecting them from excessive fishing.	stabilize temperature	STT	habitat	1
The Floating Forest: Traditional Knowledge and Use of Matupá Vegetation Islands by Riverine Peoples of the Central Amazon	Aninga	Montrichardia linifera (Arruda) Schott	Brazil	South America	De Freitas CT et al 2015	Montrichardia linifera (Arruda) Schott	Montrichardia	Montrichardia linifera	yes	no	Araceae	family not specified	Aquatic	parts used not specified	these floating islands are important for aquatic life, functioning as a kind of “safe house” (abrigo), attracting and sustaining animal populations and providing them with protection, food and more stable temperatures, contributing indirectly to fish abundance by creating cover and protecting them from excessive fishing.	hiding place	FHP	habitat	1
Traditional ecological knowledge of fruit trees used for fishery at Estirão Comprido Community, Barão de Melgaço - Panatanal Matogrossense	Roncador	Mouriri guianensis Aubl.	Brazil	South America	Morais and Silva 2010	Mouriri guianensis Aubl.	Mouriri	Mouriri guianensis	yes	no	Melastomataceae	Melastomataceae	Non aquatic	parts used not specified	for fishing in the Community of Estirão Comprido	catching fish	CAF	fishing	1
Ethnobotany and ecological perspectives on the management and use of plant species for a traditional fishing trap, southern coast of São Paulo, Brazil	local name not specified	Myrcia bicarinata (O. Berg.) D. Legrand	Brazil	South America	Oliveira and Hanazaki 2011	Myrcia bicarinata (O.Berg) D.Legrand	Myrcia	Myrcia bicarinata	yes	no	Myrtaceae	Myrtaceae	Non aquatic	parts used not specified	plant species used by fishers in building cerco fixo, an artisanal fishing trap	catching fish	CAF	fishing	1
Ethnobotany and ecological perspectives on the management and use of plant species for a traditional fishing trap, southern coast of São Paulo, Brazil	local name not specified	Myrcia glabra (O. Berg.) D. Legrand	Brazil	South America	Oliveira and Hanazaki 2011	Myrcia glabra (O.Berg) D.Legrand	Myrcia	Myrcia glabra	yes	no	Myrtaceae	Myrtaceae	Non aquatic	parts used not specified	plant species used by fishers in building cerco fixo, an artisanal fishing trap	catching fish	CAF	fishing	1
Ethnobotany and ecological perspectives on the management and use of plant species for a traditional fishing trap, southern coast of São Paulo, Brazil	local name not specified	Myrcia grandiflora (O. Berg.) Nied.	Brazil	South America	Oliveira and Hanazaki 2011	Myrcia pubipetala Miq.	Myrcia	Myrcia pubipetala	yes	no	Myrtaceae	Myrtaceae	Non aquatic	parts used not specified	plant species used by fishers in building cerco fixo, an artisanal fishing trap	catching fish	CAF	fishing	1
Ethnobotany and ecological perspectives on the management and use of plant species for a traditional fishing trap, southern coast of São Paulo, Brazil	local name not specified	Myrcia macrocarpa DC.	Brazil	South America	Oliveira and Hanazaki 2011	Myrcia macrocarpa DC.	Myrcia	Myrcia macrocarpa	yes	no	Myrtaceae	Myrtaceae	Non aquatic	parts used not specified	plant species used by fishers in building cerco fixo, an artisanal fishing trap	catching fish	CAF	fishing	1
Ethnobotany and ecological perspectives on the management and use of plant species for a traditional fishing trap, southern coast of São Paulo, Brazil	local name not specified	Myrcia multiflora (Lam.) DC.	Brazil	South America	Oliveira and Hanazaki 2011	Myrcia multiflora (Lam.) DC.	Myrcia	Myrcia multiflora	yes	no	Myrtaceae	Myrtaceae	Non aquatic	parts used not specified	plant species used by fishers in building cerco fixo, an artisanal fishing trap	catching fish	CAF	fishing	1
Ethnobotany and ecological perspectives on the management and use of plant species for a traditional fishing trap, southern coast of São Paulo, Brazil	local name not specified	Myrcia racemosa (O. Berg.) Kiaersk.	Brazil	South America	Oliveira and Hanazaki 2011	Myrcia racemosa (O.Berg) Kiaersk.	Myrcia	Myrcia racemosa	yes	no	Myrtaceae	Myrtaceae	Non aquatic	parts used not specified	plant species used by fishers in building cerco fixo, an artisanal fishing trap	catching fish	CAF	fishing	1
Ethnobotany and ecological perspectives on the management and use of plant species for a traditional fishing trap, southern coast of São Paulo, Brazil	local name not specified	Myrcia rostrata DC.	Brazil	South America	Oliveira and Hanazaki 2011	Myrcia splendens (Sw.) DC.	Myrcia	Myrcia splendens	yes	no	Myrtaceae	Myrtaceae	Non aquatic	parts used not specified	plant species used by fishers in building cerco fixo, an artisanal fishing trap	catching fish	CAF	fishing	1
Ethnobotany and ecological perspectives on the management and use of plant species for a traditional fishing trap, southern coast of São Paulo, Brazil	local name not specified	Myrcia sp.	Brazil	South America	Oliveira and Hanazaki 2011	Myrcia sp.	Myrcia	Myrcia sp.	not mentioned	not applicable	Myrtaceae	Myrtaceae	Non aquatic	parts used not specified	plant species used by fishers in building cerco fixo, an artisanal fishing trap	catching fish	CAF	fishing	1
Traditional knowledge and ethnobotanical uses of piscicidal plants of Nagaland, north east India	local name not specified	Myrica esculenta Buch.-Ham. Ex D. Don	India	Asia	Dominic and ramanujam 2011	Myrica esculenta Buch.-Ham. ex D.Don	Myrica	Myrica esculenta	no	not applicable	Myricaceae	Myricaceae	Non aquatic	barks	The plant helps relief toothache. Decoction of the bark is used in asthma, diarrhoea, fever, affliction in lungs, chronic bronchitis, dysentery and dieresis. The crushed bark is used as fish poison.	fish poison	FPO	fishing	1
Known but not called by name: recreational fshers’ ecological knowledge of freshwater plants in Hungary	süllőhínár	Myriophyllum spicatum L.	Hungary	Europe	Loki et al 2021	Myriophyllum spicatum L.	Myriophyllum	Myriophyllum spicatum	yes	no	Haloragaceae	family not specified	Aquatic	parts used not specified	useful for fishing, related to fishing activities	catching fish	CAF	fishing	1
Known but not called by name: recreational fshers’ ecological knowledge of freshwater plants in Hungary	süllőhínár	Myriophyllum verticillatum L.	Hungary	Europe	Loki et al 2021	Myriophyllum verticillatum L.	Myriophyllum	Myriophyllum verticillatum	yes	no	Haloragaceae	family not specified	Aquatic	parts used not specified	useful for fishing, related to fishing activities	catching fish	CAF	fishing	1
Ethnobotany and ecological perspectives on the management and use of plant species for a traditional fishing trap, southern coast of São Paulo, Brazil	local name not specified	Nectandra grandiflora Nees	Brazil	South America	Oliveira and Hanazaki 2011	Nectandra grandiflora Nees & Mart.	Nectandra	Nectandra grandiflora	yes	no	Lauraceae	Lauraceae	Non aquatic	parts used not specified	plant species used by fishers in building cerco fixo, an artisanal fishing trap	catching fish	CAF	fishing	1
Ethnobotany and ecological perspectives on the management and use of plant species for a traditional fishing trap, southern coast of São Paulo, Brazil	local name not specified	Nectandra oppositifolia Nees	Brazil	South America	Oliveira and Hanazaki 2011	Nectandra oppositifolia Nees & Mart.	Nectandra	Nectandra oppositifolia	yes	no	Lauraceae	Lauraceae	Non aquatic	parts used not specified	plant species used by fishers in building cerco fixo, an artisanal fishing trap	catching fish	CAF	fishing	1
Ethnobotany and ecological perspectives on the management and use of plant species for a traditional fishing trap, southern coast of São Paulo, Brazil	local name not specified	Neomitranthes glomerata (D. Legrand) D. Legrand	Brazil	South America	Oliveira and Hanazaki 2011	Neomitranthes glomerata (D.Legrand) Govaerts	Neomitranthes	Neomitranthes glomerata	yes	no	Myrtaceae	Myrtaceae	Non aquatic	parts used not specified	plant species used by fishers in building cerco fixo, an artisanal fishing trap	catching fish	CAF	fishing	1
Traditional knowledge and ethnobotanical uses of piscicidal plants of Nagaland, north east India	local name not specified	Nerium indicum Mill.	India	Asia	Dominic and ramanujam 2011	Nerium indicum Mill. Synonym Nerium oleander L.	Nerium	Nerium oleander	yes	no	Apocynaceae	Apocynaceae	Non aquatic	root bark	It is a cardiac tonic and aids in curing ulcer, swelling, leprosy and skin diseases. Root bark is used to treat ringworm infection and it acts a piscicide.	fish poison	FPO	fishing	1
Known but not called by name: recreational fshers’ ecological knowledge of freshwater plants in Hungary	tök, töklevél, tökvirág, vízitök, liliom, vízililiom	Nuphar lutea (L.) Sm.	Hungary	Europe	Loki et al 2021	Nuphar lutea (L.) Sm.	Nuphar	Nuphar lutea	yes	no	Nymphaeaceae	family not specified	Aquatic	parts used not specified	useful for fishing, related to fishing activities	catching fish	CAF	fishing	1
Known but not called by name: recreational fshers’ ecological knowledge of freshwater plants in Hungary	liliom, vízililiom, tündérrózsa, tavirózsa, lótusz	Nymphaea alba L.	Hungary	Europe	Loki et al 2021	Nymphaea alba L.	Nymphaea	Nymphaea alba	yes	no	Nymphaeaceae	family not specified	Aquatic	parts used not specified	useful for fishing, related to fishing activities	catching fish	CAF	fishing	1
Fishers’ perspectives: the drivers behind the decline in fish catch in Laguna Lake, Philippines	Beno	Nymphaea pubescens Willd	Philippines	Asia	Mendoza et al. 2021	Nymphaea pubescens Willd.	Nymphaea	Nymphaea pubescens	yes	no	Nymphaeaceae	family not specified	Aquatic	parts used not specified	serves as breeding grounds/ habitat of fish	fish habitat	FSH	habitat	1
Fishers’ perspectives: the drivers behind the decline in fish catch in Laguna Lake, Philippines	Bayakibok	Cyperus imbricatus Retz.	Philippines	Asia	Mendoza et al. 2021	Cyperus imbricatus Retz.	Cyperus	Cyperus imbricatus	yes	no	Cyperaceae	Cyperaceae	Non aquatic	parts used not specified	serves as breeding grounds/ habitat of fish	fish habitat	FSH	habitat	1
Known but not called by name: recreational fshers’ ecological knowledge of freshwater plants in Hungary	tündérfátyol	Nymphoides peltata (S.G.Gmel.) Kuntze	Hungary	Europe	Loki et al 2021	Nymphoides peltata (S.G.Gmel.) Kuntze	Nymphoides	Nymphoides peltata	yes	no	Menyanthaceae	family not specified	Aquatic	parts used not specified	useful for fishing, related to fishing activities	catching fish	CAF	fishing	1
Known but not called by name: recreational fshers’ ecological knowledge of freshwater plants in Hungary	tündérfátyol	Nymphoides peltata (S.G.Gmel.) Kuntze	Hungary	Europe	Loki et al 2021	Nymphoides peltata (S.G.Gmel.) Kuntze	Nymphoides	Nymphoides peltata	yes	no	Menyanthaceae	family not specified	Aquatic	parts used not specified	acccording to fisher: "There is so much of this plant in the Lake Tisza that you can barely move in the plant mass with the boat’)."	problem for recreational fishing	PRF	problems	1
Ethnobotany and ecological perspectives on the management and use of plant species for a traditional fishing trap, southern coast of São Paulo, Brazil	local name not specified	Ocotea aciphylla (Nees) Mez	Brazil	South America	Oliveira and Hanazaki 2011	Ocotea aciphylla (Nees & Mart.) Mez	Ocotea	Ocotea aciphylla	yes	no	Lauraceae	Lauraceae	Non aquatic	parts used not specified	plant species used by fishers in building cerco fixo, an artisanal fishing trap	catching fish	CAF	fishing	1
Ethnobotany and ecological perspectives on the management and use of plant species for a traditional fishing trap, southern coast of São Paulo, Brazil	local name not specified	Ocotea pulchella (Nees) Mez	Brazil	South America	Oliveira and Hanazaki 2011	Ocotea pulchella (Nees & Mart.) Mez	Ocotea	Ocotea pulchella	yes	no	Lauraceae	Lauraceae	Non aquatic	parts used not specified	plant species used by fishers in building cerco fixo, an artisanal fishing trap	catching fish	CAF	fishing	1
Ethnobotany and ecological perspectives on the management and use of plant species for a traditional fishing trap, southern coast of São Paulo, Brazil	local name not specified	Ocotea pulchra Vattimo-Gil	Brazil	South America	Oliveira and Hanazaki 2011	Ocotea lancifolia (Schott) Mez	Ocotea	Ocotea lancifolia	yes	no	Lauraceae	Lauraceae	Non aquatic	parts used not specified	plant species used by fishers in building cerco fixo, an artisanal fishing trap	catching fish	CAF	fishing	1
Traditional ecological knowledge of fruit trees used for fishery at Estirão Comprido Community, Barão de Melgaço - Panatanal Matogrossense	Caneleira	Ocotea suaveolens (Meisn.) Benth. & Hook. f. ex Hieron.	Brazil	South America	Morais and Silva 2010	Ocotea suaveolens (Meisn.) Benth. & Hook.f. ex Hieron.	Ocotea	Ocotea suaveolens	yes	no	Lauraceae	Lauraceae	Non aquatic	parts used not specified	for fishing in the Community of Estirão Comprido	catching fish	CAF	fishing	1
Ethnobotany and ecological perspectives on the management and use of plant species for a traditional fishing trap, southern coast of São Paulo, Brazil	local name not specified	Ocotea venulosa (Ness) Baitello	Brazil	South America	Oliveira and Hanazaki 2011	Ocotea venulosa (Nees) Baitello	Ocotea	Ocotea venulosa	yes	no	Lauraceae	Lauraceae	Non aquatic	parts used not specified	plant species used by fishers in building cerco fixo, an artisanal fishing trap	catching fish	CAF	fishing	1
Ethnobotany and ecological perspectives on the management and use of plant species for a traditional fishing trap, southern coast of São Paulo, Brazil	local name not specified	Ormosia arborea (Vell.) Harms	Brazil	South America	Oliveira and Hanazaki 2011	Ormosia arborea (Vell.) Harms	Ormosia	Ormosia arborea	yes	no	Fabaceae	Fabaceae	Non aquatic	parts used not specified	plant species used by fishers in building cerco fixo, an artisanal fishing trap	catching fish	CAF	fishing	1
The Floating Forest: Traditional Knowledge and Use of Matupá Vegetation Islands by Riverine Peoples of the Central Amazon	Capim arroz	Oryza grandiglumis (Döll) Prodoehl)	Brazil	South America	De Freitas CT et al 2015	Oryza grandiglumis (Döll) Prodoehl	Oryza	Oryza grandiglumis	yes	no	Poaceae	family not specified	Aquatic	parts used not specified	these floating islands are important for aquatic life, functioning as a kind of “safe house” (abrigo), attracting and sustaining animal populations and providing them with protection, food and more stable temperatures, contributing indirectly to fish abundance by creating cover and protecting them from excessive fishing.	food for fish	FFF	fishing	1
The Floating Forest: Traditional Knowledge and Use of Matupá Vegetation Islands by Riverine Peoples of the Central Amazon	Capim arroz	Oryza grandiglumis (Döll) Prodoehl)	Brazil	South America	De Freitas CT et al 2015	Oryza grandiglumis (Döll) Prodoehl	Oryza	Oryza grandiglumis	yes	no	Poaceae	family not specified	Aquatic	parts used not specified	these floating islands are important for aquatic life, functioning as a kind of “safe house” (abrigo), attracting and sustaining animal populations and providing them with protection, food and more stable temperatures, contributing indirectly to fish abundance by creating cover and protecting them from excessive fishing.	stabilize temperature	STT	habitat	1
The Floating Forest: Traditional Knowledge and Use of Matupá Vegetation Islands by Riverine Peoples of the Central Amazon	Capim arroz	Oryza grandiglumis (Döll) Prodoehl)	Brazil	South America	De Freitas CT et al 2015	Oryza grandiglumis (Döll) Prodoehl	Oryza	Oryza grandiglumis	yes	no	Poaceae	family not specified	Aquatic	parts used not specified	these floating islands are important for aquatic life, functioning as a kind of “safe house” (abrigo), attracting and sustaining animal populations and providing them with protection, food and more stable temperatures, contributing indirectly to fish abundance by creating cover and protecting them from excessive fishing.	hiding place	FHP	habitat	1
The Floating Forest: Traditional Knowledge and Use of Matupá Vegetation Islands by Riverine Peoples of the Central Amazon	Piri	Panicum polygonatum Schrad.	Brazil	South America	De Freitas CT et al 2015	Rugoloa polygonata (Schrad.) Zuloaga	Rugoloa	Rugoloa polygonata	yes	no	Poaceae	family not specified	Aquatic	parts used not specified	these floating islands are important for aquatic life, functioning as a kind of “safe house” (abrigo), attracting and sustaining animal populations and providing them with protection, food and more stable temperatures, contributing indirectly to fish abundance by creating cover and protecting them from excessive fishing.	food for fish	FFF	fishing	1
The Floating Forest: Traditional Knowledge and Use of Matupá Vegetation Islands by Riverine Peoples of the Central Amazon	Piri	Panicum polygonatum Schrad.	Brazil	South America	De Freitas CT et al 2015	Rugoloa polygonata (Schrad.) Zuloaga	Rugoloa	Rugoloa polygonata	yes	no	Poaceae	family not specified	Aquatic	parts used not specified	these floating islands are important for aquatic life, functioning as a kind of “safe house” (abrigo), attracting and sustaining animal populations and providing them with protection, food and more stable temperatures, contributing indirectly to fish abundance by creating cover and protecting them from excessive fishing.	stabilize temperature	STT	habitat	1
The Floating Forest: Traditional Knowledge and Use of Matupá Vegetation Islands by Riverine Peoples of the Central Amazon	Piri	Panicum polygonatum Schrad.	Brazil	South America	De Freitas CT et al 2015	Rugoloa polygonata (Schrad.) Zuloaga	Rugoloa	Rugoloa polygonata	yes	no	Poaceae	family not specified	Aquatic	parts used not specified	these floating islands are important for aquatic life, functioning as a kind of “safe house” (abrigo), attracting and sustaining animal populations and providing them with protection, food and more stable temperatures, contributing indirectly to fish abundance by creating cover and protecting them from excessive fishing.	hiding place	FHP	habitat	1
The Floating Forest: Traditional Knowledge and Use of Matupá Vegetation Islands by Riverine Peoples of the Central Amazon	Piri	Panicum polygonatum Schrad.	Brazil	South America	De Freitas CT et al 2015	Rugoloa polygonata (Schrad.) Zuloaga	Rugoloa	Rugoloa polygonata	yes	no	Poaceae	family not specified	Aquatic	parts used not specified	these floating islands are important for aquatic life, functioning as a kind of “safe house” (abrigo), attracting and sustaining animal populations and providing them with protection, food and more stable temperatures, contributing indirectly to fish abundance by creating cover and protecting them from excessive fishing.	food for fish	FFF	fishing	1
The Floating Forest: Traditional Knowledge and Use of Matupá Vegetation Islands by Riverine Peoples of the Central Amazon	Piri	Panicum polygonatum Schrad.	Brazil	South America	De Freitas CT et al 2015	Rugoloa polygonata (Schrad.) Zuloaga	Rugoloa	Rugoloa polygonata	yes	no	Poaceae	family not specified	Aquatic	parts used not specified	these floating islands are important for aquatic life, functioning as a kind of “safe house” (abrigo), attracting and sustaining animal populations and providing them with protection, food and more stable temperatures, contributing indirectly to fish abundance by creating cover and protecting them from excessive fishing.	stabilize temperature	STT	habitat	1
The Floating Forest: Traditional Knowledge and Use of Matupá Vegetation Islands by Riverine Peoples of the Central Amazon	Piri	Panicum polygonatum Schrad.	Brazil	South America	De Freitas CT et al 2015	Rugoloa polygonata (Schrad.) Zuloaga	Rugoloa	Rugoloa polygonata	yes	no	Poaceae	family not specified	Aquatic	parts used not specified	these floating islands are important for aquatic life, functioning as a kind of “safe house” (abrigo), attracting and sustaining animal populations and providing them with protection, food and more stable temperatures, contributing indirectly to fish abundance by creating cover and protecting them from excessive fishing.	hiding place	FHP	habitat	1
The Floating Forest: Traditional Knowledge and Use of Matupá Vegetation Islands by Riverine Peoples of the Central Amazon	Membeca	Paspalum repens P.J.Bergius	Brazil	South America	De Freitas CT et al 2015	Paspalum repens P.J.Bergius	Paspalum	Paspalum repens	yes	no	Poaceae	family not specified	Aquatic	parts used not specified	these floating islands are important for aquatic life, functioning as a kind of “safe house” (abrigo), attracting and sustaining animal populations and providing them with protection, food and more stable temperatures, contributing indirectly to fish abundance by creating cover and protecting them from excessive fishing.	food for fish	FFF	fishing	1
The Floating Forest: Traditional Knowledge and Use of Matupá Vegetation Islands by Riverine Peoples of the Central Amazon	Membeca	Paspalum repens P.J.Bergius	Brazil	South America	De Freitas CT et al 2015	Paspalum repens P.J.Bergius	Paspalum	Paspalum repens	yes	no	Poaceae	family not specified	Aquatic	parts used not specified	these floating islands are important for aquatic life, functioning as a kind of “safe house” (abrigo), attracting and sustaining animal populations and providing them with protection, food and more stable temperatures, contributing indirectly to fish abundance by creating cover and protecting them from excessive fishing.	stabilize temperature	STT	habitat	1
The Floating Forest: Traditional Knowledge and Use of Matupá Vegetation Islands by Riverine Peoples of the Central Amazon	Membeca	Paspalum repens P.J.Bergius	Brazil	South America	De Freitas CT et al 2015	Paspalum repens P.J.Bergius	Paspalum	Paspalum repens	yes	no	Poaceae	family not specified	Aquatic	parts used not specified	these floating islands are important for aquatic life, functioning as a kind of “safe house” (abrigo), attracting and sustaining animal populations and providing them with protection, food and more stable temperatures, contributing indirectly to fish abundance by creating cover and protecting them from excessive fishing.	hiding place	FHP	habitat	1
Traditional ecological knowledge of fruit trees used for fishery at Estirão Comprido Community, Barão de Melgaço - Panatanal Matogrossense	Timbó	Paullinia sp.	Brazil	South America	Morais and Silva 2010	Paullinia sp.	Paullinia	Paullinia sp.	not mentioned	not applicable	Sapindaceae	Sapindaceae	Non aquatic	parts used not specified	for fishing in the Community of Estirão Comprido	catching fish	CAF	fishing	1
Ethnobotany and ecological perspectives on the management and use of plant species for a traditional fishing trap, southern coast of São Paulo, Brazil	local name not specified	Pera glabrata (Schott) Poepp. ex Baill.	Brazil	South America	Oliveira and Hanazaki 2011	Pera glabrata (Schott) Poepp. ex Baill.	Pera	Pera glabrata	yes	no	Peraceae	Euphorbiaceae	Non aquatic	parts used not specified	plant species used by fishers in building cerco fixo, an artisanal fishing trap	catching fish	CAF	fishing	1
Known but not called by name: recreational fshers’ ecological knowledge of freshwater plants in Hungary	nád	Phragmites australis (Cav.) Trin. ex Steud.	Hungary	Europe	Loki et al 2021	Phragmites australis (Cav.) Trin. ex Steud.	Phragmites	Phragmites australis	yes	no	Poaceae	family not specified	Aquatic	parts used not specified	useful for fishing, related to fishing activities	catching fish	CAF	fishing	1
Known but not called by name: recreational fshers’ ecological knowledge of freshwater plants in Hungary	nád	Phragmites australis (Cav.) Trin. ex Steud.	Hungary	Europe	Loki et al 2021	Phragmites australis (Cav.) Trin. ex Steud.	Phragmites	Phragmites australis	yes	no	Poaceae	family not specified	Aquatic	sprouts	food for fish - "Ctenopharyngodon idella regularly consumes fresh or mature sprouts."	food for fish	FFF	fishing	1
The Floating Forest: Traditional Knowledge and Use of Matupá Vegetation Islands by Riverine Peoples of the Central Amazon	Mureru	Phyllanthus fluitans	Brazil	South America	De Freitas CT et al 2015	Phyllanthus fluitans Benth. ex Müll.Arg.	Phyllanthus	Phyllanthus fluitans	yes	no	Phyllanthaceae	family not specified	Aquatic	parts used not specified	these floating islands are important for aquatic life, functioning as a kind of “safe house” (abrigo), attracting and sustaining animal populations and providing them with protection, food and more stable temperatures, contributing indirectly to fish abundance by creating cover and protecting them from excessive fishing.	food for fish	FFF	fishing	1
The Floating Forest: Traditional Knowledge and Use of Matupá Vegetation Islands by Riverine Peoples of the Central Amazon	Mureru	Phyllanthus fluitans	Brazil	South America	De Freitas CT et al 2015	Phyllanthus fluitans Benth. ex Müll.Arg.	Phyllanthus	Phyllanthus fluitans	yes	no	Phyllanthaceae	family not specified	Aquatic	parts used not specified	these floating islands are important for aquatic life, functioning as a kind of “safe house” (abrigo), attracting and sustaining animal populations and providing them with protection, food and more stable temperatures, contributing indirectly to fish abundance by creating cover and protecting them from excessive fishing.	stabilize temperature	STT	habitat	1
The Floating Forest: Traditional Knowledge and Use of Matupá Vegetation Islands by Riverine Peoples of the Central Amazon	Mureru	Phyllanthus fluitans	Brazil	South America	De Freitas CT et al 2015	Phyllanthus fluitans Benth. ex Müll.Arg.	Phyllanthus	Phyllanthus fluitans	yes	no	Phyllanthaceae	family not specified	Aquatic	parts used not specified	these floating islands are important for aquatic life, functioning as a kind of “safe house” (abrigo), attracting and sustaining animal populations and providing them with protection, food and more stable temperatures, contributing indirectly to fish abundance by creating cover and protecting them from excessive fishing.	hiding place	FHP	habitat	1
Ethnobotany and ecological perspectives on the management and use of plant species for a traditional fishing trap, southern coast of São Paulo, Brazil	local name not specified	Pimenta cf. pseudocaryophyllus (Gomes) Landrum	Brazil	South America	Oliveira and Hanazaki 2011	Pimenta pseudocaryophyllus (Gomes) Landrum	Pimenta	Pimenta pseudocaryophyllus	yes	no	Myrtaceae	Myrtaceae	Non aquatic	parts used not specified	plant species used by fishers in building cerco fixo, an artisanal fishing trap	catching fish	CAF	fishing	1
The Floating Forest: Traditional Knowledge and Use of Matupá Vegetation Islands by Riverine Peoples of the Central Amazon	Piranheira	Piranhea trifoliata Baill.	Brazil	South America	De Freitas CT et al 2015	Piranhea trifoliolata Baill.	Piranhea	Piranhea trifoliolata	yes	no	Picrodendraceae	family not specified	Aquatic	parts used not specified	these floating islands are important for aquatic life, functioning as a kind of “safe house” (abrigo), attracting and sustaining animal populations and providing them with protection, food and more stable temperatures, contributing indirectly to fish abundance by creating cover and protecting them from excessive fishing.	food for fish	FFF	fishing	1
The Floating Forest: Traditional Knowledge and Use of Matupá Vegetation Islands by Riverine Peoples of the Central Amazon	Piranheira	Piranhea trifoliata Baill.	Brazil	South America	De Freitas CT et al 2015	Piranhea trifoliolata Baill.	Piranhea	Piranhea trifoliolata	yes	no	Picrodendraceae	family not specified	Aquatic	parts used not specified	these floating islands are important for aquatic life, functioning as a kind of “safe house” (abrigo), attracting and sustaining animal populations and providing them with protection, food and more stable temperatures, contributing indirectly to fish abundance by creating cover and protecting them from excessive fishing.	stabilize temperature	STT	habitat	1
The Floating Forest: Traditional Knowledge and Use of Matupá Vegetation Islands by Riverine Peoples of the Central Amazon	Piranheira	Piranhea trifoliata Baill.	Brazil	South America	De Freitas CT et al 2015	Piranhea trifoliolata Baill.	Piranhea	Piranhea trifoliolata	yes	no	Picrodendraceae	family not specified	Aquatic	parts used not specified	these floating islands are important for aquatic life, functioning as a kind of “safe house” (abrigo), attracting and sustaining animal populations and providing them with protection, food and more stable temperatures, contributing indirectly to fish abundance by creating cover and protecting them from excessive fishing.	hiding place	FHP	habitat	1
The importance of freshwater species to livelihoods in the Lake Victoria Basin	not mentioned	Egeria densa	Kenya	Africa	Sayer et al. 2018	Egeria densa Planch.	Egeria	Egeria densa	no	yes	Hydrocharitaceae	not specified	Aquatic	not mentioned	"interfere with transport and fisheries in lakes and other water bodies in the region"	problem for fishing activities transportation	PFT	problems	1
The importance of freshwater species to livelihoods in the Lake Victoria Basin	Water Hyacinth	Eichhornia crassipes	Kenya	Africa	Sayer et al. 2018	Pontederia crassipes Mart.	Pontederia	Pontederia crassipes	no	yes	Pontederiaceae	not specified	Aquatic	not mentioned	introduction of Water Hyacinth creates problems as its occurrence led the increase of others such as Pistia stratiotes and Azolla pinnata, and Trapa natans.	invasive causing increase of Pistia stratiotes and Azolla pinnata, and Trapa natans	ICI	problems	1
The importance of freshwater species to livelihoods in the Lake Victoria Basin	water cabbage	Pistia stratiotes	Kenya	Africa	Sayer et al. 2018	Pistia stratiotes L.	Pistia	Pistia stratiotes	yes	no	Araceae	ARACEAE	Aquatic	roots	treat dementia, whose roots are used for attachment of fertilised eggs during propagation of fish	fish habitat	FSH	habitat	1
The importance of freshwater species to livelihoods in the Lake Victoria Basin	local name not specified	not specified	Kenya	Africa	Sayer et al. 2018	Phragmites	Phragmites	Phragmites	yes	no	Poaceae	not specified	Aquatic/ non aquatic	not mentioned	making fish traps	making fish traps	MFT	fishing	1
The Floating Forest: Traditional Knowledge and Use of Matupá Vegetation Islands by Riverine Peoples of the Central Amazon	Mureru	Pistia stratiotes	Brazil	South America	De Freitas CT et al 2015	Pistia stratiotes L.	Pistia	Pistia stratiotes	yes	no	Araceae	family not specified	Aquatic	parts used not specified	these floating islands are important for aquatic life, functioning as a kind of “safe house” (abrigo), attracting and sustaining animal populations and providing them with protection, food and more stable temperatures, contributing indirectly to fish abundance by creating cover and protecting them from excessive fishing., in Kenya use for making fertilizer	food for fish	FFF	fishing	1
The Floating Forest: Traditional Knowledge and Use of Matupá Vegetation Islands by Riverine Peoples of the Central Amazon	Mureru	Pistia stratiotes	Brazil	South America	De Freitas CT et al 2015	Pistia stratiotes L.	Pistia	Pistia stratiotes	yes	no	Araceae	family not specified	Aquatic	parts used not specified	these floating islands are important for aquatic life, functioning as a kind of “safe house” (abrigo), attracting and sustaining animal populations and providing them with protection, food and more stable temperatures, contributing indirectly to fish abundance by creating cover and protecting them from excessive fishing., in Kenya use for making fertilizer	stabilize temperature	STT	habitat	1
The Floating Forest: Traditional Knowledge and Use of Matupá Vegetation Islands by Riverine Peoples of the Central Amazon	Mureru	Pistia stratiotes	Brazil	South America	De Freitas CT et al 2015	Pistia stratiotes L.	Pistia	Pistia stratiotes	yes	no	Araceae	family not specified	Aquatic	parts used not specified	these floating islands are important for aquatic life, functioning as a kind of “safe house” (abrigo), attracting and sustaining animal populations and providing them with protection, food and more stable temperatures, contributing indirectly to fish abundance by creating cover and protecting them from excessive fishing., in Kenya use for making fertilizer	hiding place	FHP	habitat	1
MATH for YAMAN NG LAWA: strategies for sustainable development of the wealth of the Lake	Kamatsili	Pithecellobium dulce	Philippines	Asia	Buen et al 2018	Pithecellobium dulce (Roxb.) Benth.	Pithecellobium	Pithecellobium dulce	no	yes	Fabaceae	family not specified	Non aquatic	branches	as fish aggregating device, for fish conservation	fish conservation	FCS	aids in fishing management	1
Ethnobotany and ecological perspectives on the management and use of plant species for a traditional fishing trap, southern coast of São Paulo, Brazil	local name not specified	Podocarpus sellowii Klotzsch ex Endl.	Brazil	South America	Oliveira and Hanazaki 2011	Podocarpus sellowii Klotzsch ex Endl.	Podocarpus	Podocarpus sellowii	yes	no	Podocarpaceae	Podocarpaceae	Non aquatic	parts used not specified	plant species used by fishers in building cerco fixo, an artisanal fishing trap	catching fish	CAF	fishing	1
Traditional knowledge and ethnobotanical uses of piscicidal plants of Nagaland, north east India	Uciipumithishe (Chakhesang-chokri), Echuimshi(Lotha), Nikchamerin (Ao-Changki).	Polygonum hydropiper Linn.	India	Asia	Dominic and ramanujam 2011	Persicaria hydropiper (L.) Delarbre	Persicaria	Persicaria hydropiper	yes	no	Polygonaceae	Polygonaceae	Aquatic/ non aquatic	whole plant	Aqueous extract of the plant is used as an oral contraceptive and infusion given in urine disorders. Leaves aid in healing toothache. The whole plant is used to poison fish.	fish poison	FPO	fishing	1
Indigenous Technical knowledge for fish harvesting in Karbi-Anglong district of Assam	smart weeds	Polygonum hydropiper	India	Asia	Kalita et al., 2010	Persicaria hydropiper (L.) Delarbre	Persicaria	Persicaria hydropiper	yes	no	Polygonaceae	family not specified	Aquatic	parts used not specified	Fishing with piscicidal plants (fish poison), fish caught safe for human consumption	fish poison	FPO	fishing	1
Indigenous Technical knowledge for fish harvesting in Karbi-Anglong district of Assam	karoi tree	Albizzia odoratissima	India	Asia	Kalita et al., 2010	Albizia odoratissima (L.f.) Benth.	Albizia	Albizia odoratissima	yes	no	Fabaceae	not specified	Non aquatic	wood powder	Fishing with piscicidal plants (fish poison), fish caught safe for human consumption	fish poison	FPO	fishing	1
Indigenous Technical knowledge for fish harvesting in Karbi-Anglong district of Assam	moin	Duranta plumieri	India	Asia	Kalita et al., 2010	Duranta plumieri Jacq.	Duranta	Duranta plumieri	no	yes	Verbenaceae	not specified	Non aquatic	fruits	Fishing with piscicidal plants (fish poison), fish caught safe for human consumption	fish poison	FPO	fishing	1
The Floating Forest: Traditional Knowledge and Use of Matupá Vegetation Islands by Riverine Peoples of the Central Amazon	Mureru	Pontederia rotundifolia	Brazil	South America	De Freitas CT et al 2015	Pontederia rotundifolia L.f.	Pontederia	Pontederia rotundifolia	yes	no	Pontederiaceae	family not specified	Aquatic	parts used not specified	these floating islands are important for aquatic life, functioning as a kind of “safe house” (abrigo), attracting and sustaining animal populations and providing them with protection, food and more stable temperatures, contributing indirectly to fish abundance by creating cover and protecting them from excessive fishing.	food for fish	FFF	fishing	1
The Floating Forest: Traditional Knowledge and Use of Matupá Vegetation Islands by Riverine Peoples of the Central Amazon	Mureru	Pontederia rotundifolia	Brazil	South America	De Freitas CT et al 2015	Pontederia rotundifolia L.f.	Pontederia	Pontederia rotundifolia	yes	no	Pontederiaceae	family not specified	Aquatic	parts used not specified	these floating islands are important for aquatic life, functioning as a kind of “safe house” (abrigo), attracting and sustaining animal populations and providing them with protection, food and more stable temperatures, contributing indirectly to fish abundance by creating cover and protecting them from excessive fishing.	stabilize temperature	STT	habitat	1
The Floating Forest: Traditional Knowledge and Use of Matupá Vegetation Islands by Riverine Peoples of the Central Amazon	Mureru	Pontederia rotundifolia	Brazil	South America	De Freitas CT et al 2015	Pontederia rotundifolia L.f.	Pontederia	Pontederia rotundifolia	yes	no	Pontederiaceae	family not specified	Aquatic	parts used not specified	these floating islands are important for aquatic life, functioning as a kind of “safe house” (abrigo), attracting and sustaining animal populations and providing them with protection, food and more stable temperatures, contributing indirectly to fish abundance by creating cover and protecting them from excessive fishing.	hiding place	FHP	habitat	1
Ethnobotany and ecological perspectives on the management and use of plant species for a traditional fishing trap, southern coast of São Paulo, Brazil	local name not specified	Posoqueria latifolia (Rudge) Roem. & Schult	Brazil	South America	Oliveira and Hanazaki 2011	Posoqueria latifolia (Rudge) Schult.	Posoqueria	Posoqueria latifolia	yes	no	Rubiaceae	Rubiaceae	Non aquatic	parts used not specified	plant species used by fishers in building cerco fixo, an artisanal fishing trap	catching fish	CAF	fishing	1
Known but not called by name: recreational fshers’ ecological knowledge of freshwater plants in Hungary	local name not specified	Potamogeton nodosus Poir.	Hungary	Europe	Loki et al 2021	Potamogeton nodosus Poir.	Potamogeton	Potamogeton nodosus	yes	no	Potamogetonaceae	family not specified	Aquatic	parts used not specified	useful for fishing, related to fishing activities	catching fish	CAF	fishing	1
Ethnobotany and ecological perspectives on the management and use of plant species for a traditional fishing trap, southern coast of São Paulo, Brazil	local name not specified	Pouteria beaurepairei (Glaziou & Raunk.) Baehni	Brazil	South America	Oliveira and Hanazaki 2011	Pouteria beaurepairei (Glaz. & Raunk.) Baehni	Pouteria	Pouteria beaurepairei	yes	no	Sapotaceae	Sapotaceae	Non aquatic	parts used not specified	plant species used by fishers in building cerco fixo, an artisanal fishing trap	catching fish	CAF	fishing	1
Traditional ecological knowledge of fruit trees used for fishery at Estirão Comprido Community, Barão de Melgaço - Panatanal Matogrossense	Parada	Pouteria glomerata (Miq.) Radlk	Brazil	South America	Morais and Silva 2010	Pouteria glomerata (Miq.) Radlk.	Pouteria	Pouteria glomerata	yes	no	Sapotaceae	Sapotaceae	Non aquatic	parts used not specified	for fishing in the Community of Estirão Comprido	catching fish	CAF	fishing	1
Traditional ecological knowledge of fruit trees used for fishery at Estirão Comprido Community, Barão de Melgaço - Panatanal Matogrossense	Paineira	Pseudobombax marginatum (A. St. –Hil., Juss. & Cambess.) A. Robyns	Brazil	South America	Morais and Silva 2010	Pseudobombax marginatum (A.St.-Hil.) A.Robyns	Pseudobombax	Pseudobombax marginatum	yes	no	Malvaceae	Bombacaceae	Non aquatic	parts used not specified	for fishing in the Community of Estirão Comprido	catching fish	CAF	fishing	1
The Floating Forest: Traditional Knowledge and Use of Matupá Vegetation Islands by Riverine Peoples of the Central Amazon	Munguba	Pseudobombax munguba (Mart. & Zucc.) Dugand	Brazil	South America	De Freitas CT et al 2015	Pseudobombax munguba (Mart.) Dugand	Pseudobombax	Pseudobombax munguba	yes	no	Malvaceae	family not specified	Aquatic	parts used not specified	these floating islands are important for aquatic life, functioning as a kind of “safe house” (abrigo), attracting and sustaining animal populations and providing them with protection, food and more stable temperatures, contributing indirectly to fish abundance by creating cover and protecting them from excessive fishing.	food for fish	FFF	fishing	1
The Floating Forest: Traditional Knowledge and Use of Matupá Vegetation Islands by Riverine Peoples of the Central Amazon	Munguba	Pseudobombax munguba (Mart. & Zucc.) Dugand	Brazil	South America	De Freitas CT et al 2015	Pseudobombax munguba (Mart.) Dugand	Pseudobombax	Pseudobombax munguba	yes	no	Malvaceae	family not specified	Aquatic	parts used not specified	these floating islands are important for aquatic life, functioning as a kind of “safe house” (abrigo), attracting and sustaining animal populations and providing them with protection, food and more stable temperatures, contributing indirectly to fish abundance by creating cover and protecting them from excessive fishing.	stabilize temperature	STT	habitat	1
The Floating Forest: Traditional Knowledge and Use of Matupá Vegetation Islands by Riverine Peoples of the Central Amazon	Munguba	Pseudobombax munguba (Mart. & Zucc.) Dugand	Brazil	South America	De Freitas CT et al 2015	Pseudobombax munguba (Mart.) Dugand	Pseudobombax	Pseudobombax munguba	yes	no	Malvaceae	family not specified	Aquatic	parts used not specified	these floating islands are important for aquatic life, functioning as a kind of “safe house” (abrigo), attracting and sustaining animal populations and providing them with protection, food and more stable temperatures, contributing indirectly to fish abundance by creating cover and protecting them from excessive fishing.	hiding place	FHP	habitat	1
Ethnobotany and ecological perspectives on the management and use of plant species for a traditional fishing trap, southern coast of São Paulo, Brazil	local name not specified	Psidium cattleyanum Sabine	Brazil	South America	Oliveira and Hanazaki 2011	Psidium cattleyanum Sabine	Psidium	Psidium cattleyanum	yes	no	Myrtaceae	Myrtaceae	Non aquatic	parts used not specified	plant species used by fishers in building cerco fixo, an artisanal fishing trap	catching fish	CAF	fishing	1
Traditional ecological knowledge of fruit trees used for fishery at Estirão Comprido Community, Barão de Melgaço - Panatanal Matogrossense	Goiaba	Psidium guajava L.	Brazil	South America	Morais and Silva 2010	Psidium guajava L.	Psidium	Psidium guajava	yes	no	Myrtaceae	Myrtaceae	Non aquatic	parts used not specified	for fishing in the Community of Estirão Comprido	catching fish	CAF	fishing	1
Traditional ecological knowledge of fruit trees used for fishery at Estirão Comprido Community, Barão de Melgaço - Panatanal Matogrossense	Goiaba brava	Psidium guineense Sw.	Brazil	South America	Morais and Silva 2010	Psidium guineense Sw.	Psidium	Psidium guineense	not mentioned		Myrtaceae	Myrtaceae	Non aquatic	parts used not specified	for fishing in the Community of Estirão Comprido	catching fish	CAF	fishing	1
Ethnobotany and ecological perspectives on the management and use of plant species for a traditional fishing trap, southern coast of São Paulo, Brazil	local name not specified	Rapanea venosa (A. DC.) Mez	Brazil	South America	Oliveira and Hanazaki 2011	Myrsine venosa A.DC.	Myrsine	Myrsine venosa	yes	no	Primulaceae	Myrsinaceae	Non aquatic	parts used not specified	plant species used by fishers in building cerco fixo, an artisanal fishing trap	catching fish	CAF	fishing	1
Traditional knowledge and ethnobotanical uses of piscicidal plants of Nagaland, north east India	local name not specified	Rhododendron arboreum (Smith)	India	Asia	Dominic and ramanujam 2011	Rhododendron arboreum Sm.	Rhododendron	Rhododendron arboreum	yes	no	Ericaceae	Ericaceae	Non aquatic	parts used not specified	Paste of flowes relieves headache and cures dysentry. Roots and bark (decoction) treats stomach ache. The young leaf is used to poison fish,	fish poison	FPO	fishing	1
The Floating Forest: Traditional Knowledge and Use of Matupá Vegetation Islands by Riverine Peoples of the Central Amazon	Capim navalha	Rhynchospora corymbosa (L.) Britton	Brazil	South America	De Freitas CT et al 2015	Rhynchospora corymbosa (L.) Britton	Rhynchospora	Rhynchospora corymbosa	yes	no	Cyperaceae	family not specified	Aquatic	parts used not specified	these floating islands are important for aquatic life, functioning as a kind of “safe house” (abrigo), attracting and sustaining animal populations and providing them with protection, food and more stable temperatures, contributing indirectly to fish abundance by creating cover and protecting them from excessive fishing.	food for fish	FFF	fishing	1
The Floating Forest: Traditional Knowledge and Use of Matupá Vegetation Islands by Riverine Peoples of the Central Amazon	Capim navalha	Rhynchospora corymbosa (L.) Britton	Brazil	South America	De Freitas CT et al 2015	Rhynchospora corymbosa (L.) Britton	Rhynchospora	Rhynchospora corymbosa	yes	no	Cyperaceae	family not specified	Aquatic	parts used not specified	these floating islands are important for aquatic life, functioning as a kind of “safe house” (abrigo), attracting and sustaining animal populations and providing them with protection, food and more stable temperatures, contributing indirectly to fish abundance by creating cover and protecting them from excessive fishing.	stabilize temperature	STT	habitat	1
The Floating Forest: Traditional Knowledge and Use of Matupá Vegetation Islands by Riverine Peoples of the Central Amazon	Capim navalha	Rhynchospora corymbosa (L.) Britton	Brazil	South America	De Freitas CT et al 2015	Rhynchospora corymbosa (L.) Britton	Rhynchospora	Rhynchospora corymbosa	yes	no	Cyperaceae	family not specified	Aquatic	parts used not specified	these floating islands are important for aquatic life, functioning as a kind of “safe house” (abrigo), attracting and sustaining animal populations and providing them with protection, food and more stable temperatures, contributing indirectly to fish abundance by creating cover and protecting them from excessive fishing.	hiding place	FHP	habitat	1
The Floating Forest: Traditional Knowledge and Use of Matupá Vegetation Islands by Riverine Peoples of the Central Amazon	Capim navalha	Rhynchospora corymbosa (L.) Britton	Brazil	South America	De Freitas CT et al 2015	Rhynchospora corymbosa (L.) Britton	Rhynchospora	Rhynchospora corymbosa	yes	no	Cyperaceae	family not specified	Aquatic	parts used not specified	these floating islands are important for aquatic life, functioning as a kind of “safe house” (abrigo), attracting and sustaining animal populations and providing them with protection, food and more stable temperatures, contributing indirectly to fish abundance by creating cover and protecting them from excessive fishing.	food for fish	FFF	fishing	1
The Floating Forest: Traditional Knowledge and Use of Matupá Vegetation Islands by Riverine Peoples of the Central Amazon	Capim navalha	Rhynchospora corymbosa (L.) Britton	Brazil	South America	De Freitas CT et al 2015	Rhynchospora corymbosa (L.) Britton	Rhynchospora	Rhynchospora corymbosa	yes	no	Cyperaceae	family not specified	Aquatic	parts used not specified	these floating islands are important for aquatic life, functioning as a kind of “safe house” (abrigo), attracting and sustaining animal populations and providing them with protection, food and more stable temperatures, contributing indirectly to fish abundance by creating cover and protecting them from excessive fishing.	stabilize temperature	STT	habitat	1
The Floating Forest: Traditional Knowledge and Use of Matupá Vegetation Islands by Riverine Peoples of the Central Amazon	Capim navalha	Rhynchospora corymbosa (L.) Britton	Brazil	South America	De Freitas CT et al 2015	Rhynchospora corymbosa (L.) Britton	Rhynchospora	Rhynchospora corymbosa	yes	no	Cyperaceae	family not specified	Aquatic	parts used not specified	these floating islands are important for aquatic life, functioning as a kind of “safe house” (abrigo), attracting and sustaining animal populations and providing them with protection, food and more stable temperatures, contributing indirectly to fish abundance by creating cover and protecting them from excessive fishing.	hiding place	FHP	habitat	1
Mapping Biological Resources in the Coastal Zone: An Evaluation of Methods in a Pioneering Study from Norway	seagrass	Ruppia maritima	Norway	Europe	Knutsen et al.2010	Ruppia maritima L.	Ruppia	Ruppia maritima	yes	no	Ruppiaceae	family not specified	Aquatic	parts used not specified	map for fish resources	mapping of fish resources	MFR	aids in fishing management	1
The Floating Forest: Traditional Knowledge and Use of Matupá Vegetation Islands by Riverine Peoples of the Central Amazon	Mureru	Salvinia minima	Brazil	South America	De Freitas CT et al 2015	Salvinia minima Baker	Salvinia	Salvinia minima	yes	no	Salviniaceae	family not specified	Aquatic	parts used not specified	these floating islands are important for aquatic life, functioning as a kind of “safe house” (abrigo), attracting and sustaining animal populations and providing them with protection, food and more stable temperatures, contributing indirectly to fish abundance by creating cover and protecting them from excessive fishing.	food for fish	FFF	fishing	1
The Floating Forest: Traditional Knowledge and Use of Matupá Vegetation Islands by Riverine Peoples of the Central Amazon	Mureru	Salvinia minima	Brazil	South America	De Freitas CT et al 2015	Salvinia minima Baker	Salvinia	Salvinia minima	yes	no	Salviniaceae	family not specified	Aquatic	parts used not specified	these floating islands are important for aquatic life, functioning as a kind of “safe house” (abrigo), attracting and sustaining animal populations and providing them with protection, food and more stable temperatures, contributing indirectly to fish abundance by creating cover and protecting them from excessive fishing.	stabilize temperature	STT	habitat	1
The Floating Forest: Traditional Knowledge and Use of Matupá Vegetation Islands by Riverine Peoples of the Central Amazon	Mureru	Salvinia minima	Brazil	South America	De Freitas CT et al 2015	Salvinia minima Baker	Salvinia	Salvinia minima	yes	no	Salviniaceae	family not specified	Aquatic	parts used not specified	these floating islands are important for aquatic life, functioning as a kind of “safe house” (abrigo), attracting and sustaining animal populations and providing them with protection, food and more stable temperatures, contributing indirectly to fish abundance by creating cover and protecting them from excessive fishing.	hiding place	FHP	habitat	1
Fishers’ perspectives: the drivers behind the decline in fish catch in Laguna Lake, Philippines	Pulaw	Salvinia molesta	Philippines	Asia	Mendoza et al. 2021	Salvinia molesta D.Mitch.	Salvinia	Salvinia molesta	no	yes	Salviniaceae	family not specified	Aquatic	parts used not specified	serves as breeding grounds/ habitat of fish	fish habitat	FSH	habitat	1
Known but not called by name: recreational fshers’ ecological knowledge of freshwater plants in Hungary	rucaöröm, rucarence, folyófű, vízipáfrány, vízipajzsika, panyola, kákonya	Salvinia natans (L.) All.	Hungary	Europe	Loki et al 2021	Salvinia natans (L.) All.	Salvinia	Salvinia natans	yes	no	Salviniaceae	family not specified	Aquatic	parts used not specified	useful for fishing, related to fishing activities	catching fish	CAF	fishing	1
Known but not called by name: recreational fshers’ ecological knowledge of freshwater plants in Hungary	rucaöröm, rucarence, folyófű, vízipáfrány, vízipajzsika, panyola, kákonya	Salvinia natans (L.) All.	Hungary	Europe	Loki et al 2021	Salvinia natans (L.) All.	Salvinia	Salvinia natans	yes	no	Salviniaceae	family not specified	Aquatic	parts used not specified	according to fisher:—‘if it multiplies, you can collect it all day long’, aquatic plants in general—‘the fish taste of mud mainly because of this plant, it needs to be exterminated’; ‘it needs to be exterminated, it becomes entangled in the fishing line’.."	problem for recreational fishing	PRF	problems	1
Restoration of Riverine Forests: Contributions for Fisheries Management in the Pichis River Watershed of the Selva Central Region of Peru	local name not specified	Sanchezia ovatam	Peru	South America	Aldave et al 2019	Sanchezia ovata Ruiz & Pav.	Sanchezia	Sanchezia ovata	yes	no	Acanthaceae	family not specified	Non aquatic	parts used not specified	stabilizing the soil provide shade generating an ideal microclimate for fish	stabilizing soil	STS	habitat	1
Traditional knowledge and ethnobotanical uses of piscicidal plants of Nagaland, north east India	Khorcii (Angami), Ruhjanjang (Ao), Khrovatishe (Chakhesang-Chokri), Achancha (Rengma), Sapunbo (Sumi), Khekhi(Lotha)	Sapindus mukorossi Gaertn.	India	Asia	Dominic and ramanujam 2011	Sapindus mukorossi Gaertn.	Sapindus	Sapindus mukorossi	yes	no	Sapindaceae	Sapindaceae	Non aquatic	fruits	Fruits are useful in excessive salivation, epilepsy and chlorosis. Powdered seeds have insecticidal properties. Naga tribes use them as substitute for soap. The crushed fruit is used as fish poison.	fish poison	FPO	fishing	1
Traditional ecological knowledge of fruit trees used for fishery at Estirão Comprido Community, Barão de Melgaço - Panatanal Matogrossense	Sarã de Leite	Sapium obovatum Klotzsch ex Müll. Arg.	Brazil	South America	Morais and Silva 2010	Sapium obovatum Klotzsch ex Müll.Arg.	Sapium	Sapium obovatum	yes	no	Euphorbiaceae	Euphorbiaceae	Non aquatic	parts used not specified	for fishing in the Community of Estirão Comprido	catching fish	CAF	fishing	1
Traditional ecological knowledge of fruit trees used for fishery at Estirão Comprido Community, Barão de Melgaço - Panatanal Matogrossense	Acuri	Scheelea phalerata (Mart. Ex Spreng.) Burret	Brazil	South America	Morais and Silva 2010	Attalea phalerata Mart. ex Spreng.	Attalea	Attalea phalerata	yes	no	Arecaceae	Arecaceae	Non aquatic	parts used not specified	for fishing in the Community of Estirão Comprido	catching fish	CAF	fishing	1
Ethnobotany and ecological perspectives on the management and use of plant species for a traditional fishing trap, southern coast of São Paulo, Brazil	local name not specified	Schefflera angustissima (Marchal) Frodin	Brazil	South America	Oliveira and Hanazaki 2011	Didymopanax angustissimus Marchal	Didymopanax	Didymopanax angustissimus	yes	no	Araliaceae	Araliaceae	Non aquatic	parts used not specified	plant species used by fishers in building cerco fixo, an artisanal fishing trap	catching fish	CAF	fishing	1
Traditional knowledge and ethnobotanical uses of piscicidal plants of Nagaland, north east India	local name not specified	Schima wallichii (DC.) Korth.	India	Asia	Dominic and ramanujam 2011	Schima wallichii (DC.) Korth.	Schima	Schima wallichii	no	not applicable	Theaceae	Theaceae	Non aquatic	whole plant	Bark is an anthelmintic, rubefacient and skin irritant. Young leaves are used as antipyretic and the extract is used to cure flatulence. The plant is used as piscicide.	fish poison	FPO	fishing	1
Fishers’ perspectives: the drivers behind the decline in fish catch in Laguna Lake, Philippines	Tikiw	Scirpus grossus L.f.	Philippines	Asia	Mendoza et al. 2021	Actinoscirpus grossus (L.f.) Goetgh. & D.A.Simpson	Actinoscirpus	Actinoscirpus grossus	yes	no	Cyperaceae	family not specified	Aquatic	parts used not specified	serves as breeding grounds/ habitat of fish	fish habitat	FSH	habitat	1
Ethnobotany and ecological perspectives on the management and use of plant species for a traditional fishing trap, southern coast of São Paulo, Brazil	local name not specified	Siphoneugena guilfoyleiana C. Proença	Brazil	South America	Oliveira and Hanazaki 2011	Siphoneugena guilfoyleiana Proença	Siphoneugena	Siphoneugena guilfoyleiana	yes	no	Myrtaceae	Myrtaceae	Non aquatic	parts used not specified	plant species used by fishers in building cerco fixo, an artisanal fishing trap	catching fish	CAF	fishing	1
Traditional ecological knowledge of fruit trees used for fishery at Estirão Comprido Community, Barão de Melgaço - Panatanal Matogrossense	Juá Vermelho	Solanum varium Dunal	Brazil	South America	Morais and Silva 2010	Solanum viarum Dunal	Solanum	Solanum viarum	yes	no	Solanaceae	Solanaceae	Non aquatic	parts used not specified	for fishing in the Community of Estirão Comprido	catching fish	CAF	fishing	1
Known but not called by name: recreational fshers’ ecological knowledge of freshwater plants in Hungary	békabuzogány	Sparganium emersum Rehmann	Hungary	Europe	Loki et al 2021	Sparganium emersum Rehmann	Sparganium	Sparganium emersum	yes	no	Typhaceae	family not specified	Aquatic	parts used not specified	useful for fishing, clears water etc, related to fishing activities	catching fish	CAF	fishing	1
Known but not called by name: recreational fshers’ ecological knowledge of freshwater plants in Hungary	sulyom, vízigesztenye, kecskeköröm, ördöghínár, vízidió	Sparganium erectum Rehmann	Hungary	Europe	Loki et al 2021	Sparganium erectum L.	Sparganium	Sparganium erectum	yes	no	Typhaceae	family not specified	Aquatic	parts used not specified	useful for fishing, related to fishing activities	catching fish	CAF	fishing	1
Traditional ecological knowledge of fruit trees used for fishery at Estirão Comprido Community, Barão de Melgaço - Panatanal Matogrossense	Acaiá	Spondias lutea L.	Brazil	South America	Morais and Silva 2010	Spondias mombin L.	Spondias	Spondias mombin	yes	no	Anacardiaceae	Anacardiaceae	Non aquatic	parts used not specified	for fishing in the Community of Estirão Comprido	catching fish	CAF	fishing	1
Known but not called by name: recreational fshers’ ecological knowledge of freshwater plants in Hungary	local name not specified	Stuckenia pectinata (L.) Börner	Hungary	Europe	Loki et al 2021	Stuckenia pectinata (L.) Börner	Stuckenia	Stuckenia pectinata	yes	no	Potamogetonaceae	family not specified	Aquatic	parts used not specified	useful for fishing, related to fishing activities	catching fish	CAF	fishing	1
Restoration of Riverine Forests: Contributions for Fisheries Management in the Pichis River Watershed of the Selva Central Region of Peru	local name not specified	Swartzia simplex	Peru	South America	Aldave et al 2019	Swartzia simplex (Sw.) Spreng.	Swartzia	Swartzia simplex	yes	no	Fabaceae	family not specified	Non aquatic	parts used not specified	stabilizing the soil provide shade generating an ideal microclimate for fish	stabilizing soil	STS	habitat	1
Ethnobotany and ecological perspectives on the management and use of plant species for a traditional fishing trap, southern coast of São Paulo, Brazil	local name not specified	Syagrus romanzoffiana (Cham.) Glassman	Brazil	South America	Oliveira and Hanazaki 2011	Syagrus romanzoffiana (Cham.) Glassman	Syagrus	Syagrus romanzoffiana	yes	no	Arecaceae	Arecaceae	Non aquatic	parts used not specified	plant species used by fishers in building cerco fixo, an artisanal fishing trap	catching fish	CAF	fishing	1
Ethnobotany and ecological perspectives on the management and use of plant species for a traditional fishing trap, southern coast of São Paulo, Brazil	local name not specified	Tabebuia alba (Cham.) Sandwith	Brazil	South America	Oliveira and Hanazaki 2011	Handroanthus albus (Cham.) Mattos	Handroanthus	Handroanthus albus	yes	no	Bignoniaceae	Bignoniaceae	Non aquatic	parts used not specified	plant species used by fishers in building cerco fixo, an artisanal fishing trap	catching fish	CAF	fishing	1
MATH for YAMAN NG LAWA: strategies for sustainable development of the wealth of the Lake	local name not specified	Tamarindus indica	Philippines	Asia	Buen et al 2018	Tamarindus indica L.	Tamarindus	Tamarindus indica	no	yes	Fabaceae	family not specified	Non aquatic	parts used not specified	use as traditional fishing gear	catching fish	CAF	fishing	1
Ethnobotany and ecological perspectives on the management and use of plant species for a traditional fishing trap, southern coast of São Paulo, Brazil	local name not specified	Tapirira guianensis Aubl.	Brazil	South America	Oliveira and Hanazaki 2011	Tapirira guianensis Aubl.	Tapirira	Tapirira guianensis	yes	no	Anacardiaceae	Anacardiaceae	Non aquatic	parts used not specified	plant species used by fishers in building cerco fixo, an artisanal fishing trap	catching fish	CAF	fishing	1
Traditional knowledge and ethnobotanical uses of piscicidal plants of Nagaland, north east India	local name not specified	Taxus baccata subsp. Wallichiana (Zucc.) Pilger	India	Asia	Dominic and ramanujam 2011	Taxus wallichiana Zucc.	Taxus	Taxus wallichiana	no	not applicable	Taxaceae	Taxaceae	Non aquatic	barks	Anticancerous particularly in case of breast and uterus tumors. Treats asthma, bronchitis, epilepsy, headache, giddiness, rheumatisms and stomach pains. Bark and leaf have piscicidal properties.	fish poison	FPO	fishing	1
Traditional knowledge and ethnobotanical uses of piscicidal plants of Nagaland, north east India	local name not specified	Taxus baccata subsp. Wallichiana (Zucc.) Pilger	India	Asia	Dominic and ramanujam 2011	Taxus wallichiana Zucc.	Taxus	Taxus wallichiana	no	not applicable	Taxaceae	Taxaceae	Non aquatic	leaves	Anticancerous particularly in case of breast and uterus tumors. Treats asthma, bronchitis, epilepsy, headache, giddiness, rheumatisms and stomach pains. Bark and leaf have piscicidal properties.	fish poison	FPO	fishing	1
Ethnobotany and ecological perspectives on the management and use of plant species for a traditional fishing trap, southern coast of São Paulo, Brazil	local name not specified	Ternstroemia brasiliensis Cambess.	Brazil	South America	Oliveira and Hanazaki 2011	Ternstroemia brasiliensis Cambess.	Ternstroemia	Ternstroemia brasiliensis	yes	no	Pentaphylacaceae	Theaceae	Non aquatic	parts used not specified	plant species used by fishers in building cerco fixo, an artisanal fishing trap	catching fish	CAF	fishing	1
Seagrass habitat in Tarawa Lagoon, Kiribati: Service benefits and links to national priority issues	turtle grass or te keang	Thalassia hemprichii	Kiribati	Australia	Brodie et al 2020	Thalassia hemprichii (Ehrenb. ex Solms) Asch.	Thalassia	Thalassia hemprichii	no	not applicable	Hydrocharitaceae	family not specified	Aquatic	parts used not specified	including raw materials, traditional value, human food/fisheries and compost/fertiliser, provision of habitat to faunal taxa	food for fish	FFF	fishing	1
Seagrass habitat in Tarawa Lagoon, Kiribati: Service benefits and links to national priority issues	turtle grass or te keang	Thalassia hemprichii	Kiribati	Australia	Brodie et al 2020	Thalassia hemprichii (Ehrenb. ex Solms) Asch.	Thalassia	Thalassia hemprichii	no	not applicable	Hydrocharitaceae	family not specified	Aquatic	parts used not specified	including raw materials, traditional value, human food/fisheries and compost/fertiliser, provision of habitat to faunal taxa	fish habitat	FSH	habitat	1
Traditional knowledge and ethnobotanical uses of piscicidal plants of Nagaland, north east India	Ayechu (Sumi), Matsoru (Lotha)	Thelypteris herbacea Holttum	India	Asia	Dominic and ramanujam 2011	Thelypteris hirsutipes (C.B.Clarke) Ching	Thelypteris	Thelypteris hirsutipes	no	not applicable	Aspleniaceae	family not specified	Non aquatic	ferns	piscicidal plant	fish poison	FPO	fishing	1
Traditional knowledge and ethnobotanical uses of piscicidal plants of Nagaland, north east India	Ayechu (Sumi), Matsoru (Lotha)	Thelypteris herbacea Holttum	India	Asia	Dominic and ramanujam 2011	Thelypteris hirsutipes (C.B.Clarke) Ching	Thelypteris	Thelypteris hirsutipes	no	not applicable	Aspleniaceae	family not specified	Non aquatic	whole plant	piscicidal plant	fish poison	FPO	fishing	1
Known but not called by name: recreational fshers’ ecological knowledge of freshwater plants in Hungary	sulyom, vízigesztenye, kecskeköröm, ördöghínár, vízidió	Trapa natans L.	Hungary	Europe	Loki et al 2021	Trapa natans L.	Trapa	Trapa natans	yes	no	Lythraceae	family not specified	Aquatic	parts used not specified	useful for fishing, related to fishing activities	catching fish	CAF	fishing	1
Known but not called by name: recreational fshers’ ecological knowledge of freshwater plants in Hungary	sulyom, vízigesztenye, kecskeköröm, ördöghínár, vízidió	Trapa natans L.	Hungary	Europe	Loki et al 2021	Trapa natans L.	Trapa	Trapa natans	yes	no	Lythraceae	family not specified	Aquatic	parts used not specified	According to recreational fisher: "ong branches are needed in the front of the fishing piers against them’; ‘if I can reach from my pier, I always pull out the rosettes from the water’; ‘it is an aggressive plant, it can even germinate from 2 m under water."	problem for recreational fishing	PRF	problems	1
Traditional ecological knowledge of fruit trees used for fishery at Estirão Comprido Community, Barão de Melgaço - Panatanal Matogrossense	Cachuá	Trichilia catigua A. Juss.	Brazil	South America	Morais and Silva 2010	Trichilia catigua A.Juss.	Trichilia	Trichilia catigua	yes	no	Meliaceae	Meliaceae	Non aquatic	parts used not specified	for fishing in the Community of Estirão Comprido	catching fish	CAF	fishing	1
The Floating Forest: Traditional Knowledge and Use of Matupá Vegetation Islands by Riverine Peoples of the Central Amazon	Tachi	Triplaris surinamensis Cham.	Brazil	South America	De Freitas CT et al 2015	Triplaris weigeltiana (Rchb.) Kuntze	Triplaris	Triplaris weigeltiana	yes	no	Polygonaceae	family not specified	Aquatic	parts used not specified	these floating islands are important for aquatic life, functioning as a kind of “safe house” (abrigo), attracting and sustaining animal populations and providing them with protection, food and more stable temperatures, contributing indirectly to fish abundance by creating cover and protecting them from excessive fishing.	food for fish	FFF	fishing	1
The Floating Forest: Traditional Knowledge and Use of Matupá Vegetation Islands by Riverine Peoples of the Central Amazon	Tachi	Triplaris surinamensis Cham.	Brazil	South America	De Freitas CT et al 2015	Triplaris weigeltiana (Rchb.) Kuntze	Triplaris	Triplaris weigeltiana	yes	no	Polygonaceae	family not specified	Aquatic	parts used not specified	these floating islands are important for aquatic life, functioning as a kind of “safe house” (abrigo), attracting and sustaining animal populations and providing them with protection, food and more stable temperatures, contributing indirectly to fish abundance by creating cover and protecting them from excessive fishing.	stabilize temperature	STT	habitat	1
The Floating Forest: Traditional Knowledge and Use of Matupá Vegetation Islands by Riverine Peoples of the Central Amazon	Tachi	Triplaris surinamensis Cham.	Brazil	South America	De Freitas CT et al 2015	Triplaris weigeltiana (Rchb.) Kuntze	Triplaris	Triplaris weigeltiana	yes	no	Polygonaceae	family not specified	Aquatic	parts used not specified	these floating islands are important for aquatic life, functioning as a kind of “safe house” (abrigo), attracting and sustaining animal populations and providing them with protection, food and more stable temperatures, contributing indirectly to fish abundance by creating cover and protecting them from excessive fishing.	hiding place	FHP	habitat	1
MATH for YAMAN NG LAWA: strategies for sustainable development of the wealth of the Lake	local name not specified	Vallisnera natans (Lour.) Hara	Philippines	Asia	Buen et al 2018	Vallisneria natans (Lour.) H.Hara	Vallisneria	Vallisneria natans	no	not applicable	Hydrocharitaceae	family not specified	Aquatic	parts used not specified	important for fishery	fish habitat	FSH	habitat	1
Fishers’ perspectives: the drivers behind the decline in fish catch in Laguna Lake, Philippines	sintas-sintasan	Vallisneria natans (Lour.) Hara	Philippines	Asia	Mendoza et al. 2021	Vallisneria natans (Lour.) H.Hara	Vallisneria	Vallisneria natans	no	not applicable	Hydrocharitaceae	family not specified	Aquatic	parts used not specified	serves as breeding grounds/ habitat of fish	fish habitat	FSH	habitat	1
The Floating Forest: Traditional Knowledge and Use of Matupá Vegetation Islands by Riverine Peoples of the Central Amazon	Lacre	Vismia spp.	Brazil	South America	De Freitas CT et al 2015	Vismia spp.	Vismia	Vismia spp.	not mentioned	not applicable	Hypericaceae	family not specified	Aquatic	parts used not specified	these floating islands are important for aquatic life, functioning as a kind of “safe house” (abrigo), attracting and sustaining animal populations and providing them with protection, food and more stable temperatures, contributing indirectly to fish abundance by creating cover and protecting them from excessive fishing.	food for fish	FFF	fishing	1
The Floating Forest: Traditional Knowledge and Use of Matupá Vegetation Islands by Riverine Peoples of the Central Amazon	Lacre	Vismia spp.	Brazil	South America	De Freitas CT et al 2015	Vismia spp.	Vismia	Vismia spp.	not mentioned	not applicable	Hypericaceae	family not specified	Aquatic	parts used not specified	these floating islands are important for aquatic life, functioning as a kind of “safe house” (abrigo), attracting and sustaining animal populations and providing them with protection, food and more stable temperatures, contributing indirectly to fish abundance by creating cover and protecting them from excessive fishing.	stabilize temperature	STT	habitat	1
The Floating Forest: Traditional Knowledge and Use of Matupá Vegetation Islands by Riverine Peoples of the Central Amazon	Lacre	Vismia spp.	Brazil	South America	De Freitas CT et al 2015	Vismia spp.	Vismia	Vismia spp.	not mentioned	not applicable	Hypericaceae	family not specified	Aquatic	parts used not specified	these floating islands are important for aquatic life, functioning as a kind of “safe house” (abrigo), attracting and sustaining animal populations and providing them with protection, food and more stable temperatures, contributing indirectly to fish abundance by creating cover and protecting them from excessive fishing.	hiding place	FHP	habitat	1
Ethnobotany and ecological perspectives on the management and use of plant species for a traditional fishing trap, southern coast of São Paulo, Brazil	local name not specified	Weinmannia paulliniifolia Pohl ex Ser.	Brazil	South America	Oliveira and Hanazaki 2011	Weinmannia paulliniifolia Pohl ex Ser.	Weinmannia	Weinmannia paulliniifolia	yes	no	Cunoniaceae	Cunoniaceae	Non aquatic	parts used not specified	plant species used by fishers in building cerco fixo, an artisanal fishing trap	catching fish	CAF	fishing	1
Ethnobotany and ecological perspectives on the management and use of plant species for a traditional fishing trap, southern coast of São Paulo, Brazil	local name not specified	Xylopia brasiliensis Spreng.	Brazil	South America	Oliveira and Hanazaki 2011	Xylopia brasiliensis Spreng.	Xylopia	Xylopia brasiliensis	yes	no	Annonaceae	Annonaceae	Non aquatic	parts used not specified	plant species used by fishers in building cerco fixo, an artisanal fishing trap	catching fish	CAF	fishing	1
Ethnobotany and ecological perspectives on the management and use of plant species for a traditional fishing trap, southern coast of São Paulo, Brazil	local name not specified	Xylopia langsdorffiana A. St.-Hil. & Tul.	Brazil	South America	Oliveira and Hanazaki 2011	Xylopia langsdorfiana A.St.-Hil. & Tul.	Xylopia	Xylopia langsdorfiana	yes	no	Annonaceae	Annonaceae	Non aquatic	parts used not specified	plant species used by fishers in building cerco fixo, an artisanal fishing trap	catching fish	CAF	fishing	1
Traditional knowledge and ethnobotanical uses of piscicidal plants of Nagaland, north east India	local name not specified	Zanthoxylum armatum DC.	India	Asia	Dominic and ramanujam 2011	Zanthoxylum armatum DC.	Zanthoxylum	Zanthoxylum armatum	yes	no	Rutaceae	Rutaceae	Non aquatic	fruits	The crushed fruit is used to poison fish.	fish poison	FPO	fishing	1
Mapping Biological Resources in the Coastal Zone: An Evaluation of Methods in a Pioneering Study from Norway	seagrass	Zostera marina L.	Norway	Europe	Knutsen et al.2010	Zostera marina L.	Zostera	Zostera marina	yes	no	Zosteraceae	family not specified	Aquatic	parts used not specified	map for fish resources	mapping of fish resources	MFR	aids in fishing management	1
Traditional Aucan knowledge on fish and plants eaten by fish along the Tapanahoni River, Suriname	liba awaa	Astrocaryum jauari Mart.	Suriname	South America	Geertsma, I.P., van der Hoeven, D., van Andel, T.	Astrocaryum jauari Mart.	Astrocaryum	Astrocaryum jauari	no	not mentioned	Arecaceae	Arecaceae	Non aquatic	not mentioned	Fishing under this tree when fruits are ripe?	catching fish	CAF	fishing	1
Traditional Aucan knowledge on fish and plants eaten by fish along the Tapanahoni River, Suriname	pansjimuti, opo oli	Copaifera guianensis Desf.	Suriname	South America	Geertsma, I.P., van der Hoeven, D., van Andel, T.	Copaifera guianensis Desf.	Copaifera	Copaifera guianensis	yes	no	Fabaceae	Leguminosae	Non aquatic	seeds	Paku eats seeds and arils, entire fruit attached to hooks	bait	BAI	fishing	1
Traditional Aucan knowledge on fish and plants eaten by fish along the Tapanahoni River, Suriname	pansjimuti, opo oli	Copaifera guianensis Desf.	Suriname	South America	Geertsma, I.P., van der Hoeven, D., van Andel, T.	Copaifera guianensis Desf.	Copaifera	Copaifera guianensis	yes	no	Fabaceae	Leguminosae	Non aquatic	fruits	Paku eats seeds and arils, entire fruit attached to hooks	bait	BAI	fishing	1
Traditional Aucan knowledge on fish and plants eaten by fish along the Tapanahoni River, Suriname	maloko pesi	Dioclea guianensis Benth.	Suriname	South America	Geertsma, I.P., van der Hoeven, D., van Andel, T.	Dioclea guianensis Benth.	Dioclea	Dioclea guianensis	yes	no	Fabaceae	Leguminosae	Non aquatic	flowers	Flowers attached to hooks	bait	BAI	fishing	1
Traditional Aucan knowledge on fish and plants eaten by fish along the Tapanahoni River, Suriname	uma tapu-upa	Genipa americana L.	Suriname	South America	Geertsma, I.P., van der Hoeven, D., van Andel, T.	Genipa americana L.	Genipa	Genipa americana	yes	no	Rubiaceae	Rubiaceae	Non aquatic	fruits	Fish eat the fruits, used as fish bait	bait	BAI	fishing	1
Traditional Aucan knowledge on fish and plants eaten by fish along the Tapanahoni River, Suriname	man tapu upa	Gustavia augusta L.	Suriname	South America	Geertsma, I.P., van der Hoeven, D., van Andel, T.	Gustavia augusta L.	Gustavia	Gustavia augusta	yes	no	Lecythidaceae	Lecythidaceae	Non aquatic	fruits	Fishing under this tree when fruits are ripe	catching fish	CAF	fishing	1
Traditional Aucan knowledge on fish and plants eaten by fish along the Tapanahoni River, Suriname	kushi weko	Inga disticha Benth.	Suriname	South America	Geertsma, I.P., van der Hoeven, D., van Andel, T.	Inga disticha Benth.	Inga	Inga disticha	yes	no	Fabaceae	Leguminosae	Non aquatic	seeds	Fish eat seeds and arils	food for fish	FFF	fishing	1
Traditional Aucan knowledge on fish and plants eaten by fish along the Tapanahoni River, Suriname	maloko pesi	Macropsychanthus scaber (Rich.) L.P.Queiroz & Snak	Suriname	South America	Geertsma, I.P., van der Hoeven, D., van Andel, T.	Macropsychanthus scaber var. brownii (R.H.Maxwell) L.P.Queiroz & Snak	Macropsychanthus	Macropsychanthus scaber	no	not mentioned	Fabaceae	Leguminosae	Non aquatic	flowers	Flowers attached to hooks	bait	BAI	fishing	1
Traditional Aucan knowledge on fish and plants eaten by fish along the Tapanahoni River, Suriname	kumalu nyanyan	Mourera fluviatilis Aubl.	Suriname	South America	Geertsma, I.P., van der Hoeven, D., van Andel, T.	Mourera fluviatilis Aubl.	Mourera	Mourera fluviatilis	yes	no	Podostemaceae	Podostemaceae	Non aquatic	flowers	Fish eats the flowers and leaves	food for fish	FFF	fishing	1
Traditional Aucan knowledge on fish and plants eaten by fish along the Tapanahoni River, Suriname	kumalu nyanyan	Mourera fluviatilis Aubl.	Suriname	South America	Geertsma, I.P., van der Hoeven, D., van Andel, T.	Mourera fluviatilis Aubl.	Mourera	Mourera fluviatilis	yes	no	Podostemaceae	Podostemaceae	Non aquatic	leaves	Fish eats the flowers and leaves	food for fish	FFF	fishing	1
Traditional Aucan knowledge on fish and plants eaten by fish along the Tapanahoni River, Suriname	moomoo	Pachira insignis (Sw.) Savigny	Suriname	South America	Geertsma, I.P., van der Hoeven, D., van Andel, T.	Pachira insignis (Sw.) Savigny	Pachira	Pachira insignis	yes	no	Malvaceae	Malvaceae	Non aquatic	seeds	Roasted seeds put as bait in fish traps (‘baskita’)	bait	BAI	fishing	1
Traditional Aucan knowledge on fish and plants eaten by fish along the Tapanahoni River, Suriname	kaasi tiki	Solanum schomburgkii Sendtn.	Suriname	South America	Geertsma, I.P., van der Hoeven, D., van Andel, T.	Solanum schomburgkii Sendtn.	Solanum	Solanum schomburgkii	yes	no	Solanaceae	Solanaceae	Non aquatic	fruits	Fish eat fruits	food for fish	FFF	fishing	1
Traditional Aucan knowledge on fish and plants eaten by fish along the Tapanahoni River, Suriname	bumbi	Tephrosia sinapou (Buc’hoz) A.Chev.	Suriname	South America	Geertsma, I.P., van der Hoeven, D., van Andel, T.	Tephrosia sinapou (Buc'hoz) A.Chev.	Tephrosia	Tephrosia sinapou	yes	no	Fabaceae	Leguminosae	Non aquatic	roots	Roots used as fish poison	fish poison	FPO	fishing	1
Traditional Aucan knowledge on fish and plants eaten by fish along the Tapanahoni River, Suriname	kwari	Vochysia guianensis Aubl.	Suriname	South America	Geertsma, I.P., van der Hoeven, D., van Andel, T.	Vochysia guianensis Aubl.	Vochysia	Vochysia guianensis	yes	no	Vochysiaceae	Vochysiaceae	Non aquatic	flowers	Mabè fish feeds on the flowers that fall in the river	food for fish	FFF	fishing	1
Gender differences in plant use knowledge within a traditional fishing community in northeastern Brazil	not mentioned	Rhizopora mangle	Brazil	South America	Tng, D.Y.P., Apgaua, D.M.G., Lisboa, M.D.S., El-Hani, C.N.	Rhizophora mangle L.	Rhizophora	Rhizophora mangle	yes	no	Rhizophoraceae	Rhizoporaceae	Aquatic/ non aquatic	wood	wood and coconut palm leaf thatch used to construct boat shelters	construct boat shelters	CBS	building and repair	1
Gender differences in plant use knowledge within a traditional fishing community in northeastern Brazil	not mentioned	Attalea funifera	Brazil	South America	Tng, D.Y.P., Apgaua, D.M.G., Lisboa, M.D.S., El-Hani, C.N.	Attalea funifera Mart.	Attalea	Attalea funifera	yes	no	Arecaceae	Arecaceae	Non aquatic	leaves	slivers of the leaf rachis of Attalea funifera palms bound together with cordage of Davilla flexuosa to make "covos" - loca traps for capturing shrimps (small sized version), Aratu-vermelho (Goniopsis cruentata), and small fishes, and siris (another version of crab, larger version)	catching fish	CAF	fishing	1
Gender differences in plant use knowledge within a traditional fishing community in northeastern Brazil	not mentioned	Davilla flexuosa	Brazil	South America	Tng, D.Y.P., Apgaua, D.M.G., Lisboa, M.D.S., El-Hani, C.N.	Davilla flexuosa A.St.-Hil.	Davilla	Davilla flexuosa	yes	no	Dilleniaceae	Dilleniaceae	Non aquatic	fibers	slivers of the leaf rachis of Attalea funifera palms bound together with cordage of Davilla flexuosa to make "covos" - loca traps for capturing shrimps (small sized version), Aratu-vermelho (Goniopsis cruentata), and small fishes, and siris (another version of crab, larger version)	catching fish	CAF	fishing	1
Gender differences in plant use knowledge within a traditional fishing community in northeastern Brazil	not mentioned	Tocoyena bullata	Brazil	South America	Tng, D.Y.P., Apgaua, D.M.G., Lisboa, M.D.S., El-Hani, C.N.	Tocoyena bullata (Vell.) Mart.	Tocoyena	Tocoyena bullata	yes	no	Rubiaceae	Rubiaceae	Non aquatic	wood	a needle used to make and mend nets, carved from Tocoyena bullata.	repair fishing nets	RFI	building and repair	1
Gender differences in plant use knowledge within a traditional fishing community in northeastern Brazil	not mentioned	Attalea funifera	Brazil	South America	Tng, D.Y.P., Apgaua, D.M.G., Lisboa, M.D.S., El-Hani, C.N.	Attalea funifera Mart.	Attalea	Attalea funifera	yes	no	Arecaceae	Arecaceae	Non aquatic	leaves	broom heads made from the leaf fibres of A. funifera.	broom heads	BHE	fiber uses	1
Local knowledge about dugout canoes reveals connections between forests and fisheries	Garapuvu branco, garapuvu vermelho	S. parahyba Vell. (Blake)	Brazil	South America	Orofino, G.G., Roque, T.V., da Fonseca Kruel, V.S., Peroni, N., Hanazaki, N.	Schizolobium parahyba (Vell.) S.F.Blake	Schizolobium	Schizolobium parahyba	yes	no	Fabaceae	not specified	Non aquatic	trunks	trunk is used to build and repair canoes	build canoes	CAN	building and repair	1
Local knowledge about dugout canoes reveals connections between forests and fisheries	Garapuvu branco, garapuvu vermelho	S. parahyba Vell. (Blake)	Brazil	South America	Orofino, G.G., Roque, T.V., da Fonseca Kruel, V.S., Peroni, N., Hanazaki, N.	Schizolobium parahyba (Vell.) S.F.Blake	Schizolobium	Schizolobium parahyba	yes	no	Fabaceae	not specified	Non aquatic	trunks	trunk is used to build and repair canoes	repair canoes	RCA	building and repair	1
Local knowledge about dugout canoes reveals connections between forests and fisheries	canela preta	O. porosa (Nees & Mart.)	Brazil	South America	Orofino, G.G., Roque, T.V., da Fonseca Kruel, V.S., Peroni, N., Hanazaki, N.	Ocotea porosa (Nees & Mart.) Barroso	Ocotea	Ocotea porosa	yes	no	Lauraceae	not specified	Non aquatic	trunks	trunk is used to build and repair canoes	build canoes	CAN	building and repair	1
Local knowledge about dugout canoes reveals connections between forests and fisheries	canela preta	O. porosa (Nees & Mart.)	Brazil	South America	Orofino, G.G., Roque, T.V., da Fonseca Kruel, V.S., Peroni, N., Hanazaki, N.	Ocotea porosa (Nees & Mart.) Barroso	Ocotea	Ocotea porosa	yes	no	Lauraceae	not specified	Non aquatic	trunks	trunk is used to build and repair canoes	repair canoes	RCA	building and repair	1
Local knowledge about dugout canoes reveals connections between forests and fisheries	Barroso	Ocotea Aubl.	Brazil	South America	Orofino, G.G., Roque, T.V., da Fonseca Kruel, V.S., Peroni, N., Hanazaki, N.	Ocotea Aubl.	Ocotea	Ocotea Aubl.	yes	no	Lauraceae	not specified	Non aquatic	trunks	trunk is used to build and repair canoes	build canoes	CAN	building and repair	1
Local knowledge about dugout canoes reveals connections between forests and fisheries	Barroso	Ocotea Aubl.	Brazil	South America	Orofino, G.G., Roque, T.V., da Fonseca Kruel, V.S., Peroni, N., Hanazaki, N.	Ocotea Aubl.	Ocotea	Ocotea Aubl.	yes	no	Lauraceae	not specified	Non aquatic	trunks	trunk is used to build and repair canoes	repair canoes	RCA	building and repair	1
Local knowledge about dugout canoes reveals connections between forests and fisheries	Barroso	Nectandra Roll ex. Rottb.	Brazil	South America	Orofino, G.G., Roque, T.V., da Fonseca Kruel, V.S., Peroni, N., Hanazaki, N.	Nectandra Roll ex. Rottb.	Nectandra	Nectandra Roll ex. Rottb.	yes	no	Lauraceae	not specified	Non aquatic	trunks	trunk is used to build and repair canoes	build canoes	CAN	building and repair	1
Local knowledge about dugout canoes reveals connections between forests and fisheries	Barroso	Nectandra Roll ex. Rottb.	Brazil	South America	Orofino, G.G., Roque, T.V., da Fonseca Kruel, V.S., Peroni, N., Hanazaki, N.	Nectandra Roll ex. Rottb.	Nectandra	Nectandra Roll ex. Rottb.	yes	no	Lauraceae	not specified	Non aquatic	trunks	trunk is used to build and repair canoes	repair canoes	RCA	building and repair	1
Local knowledge about dugout canoes reveals connections between forests and fisheries	peroba	Aspidosperma Martt. & Zucc.	Brazil	South America	Orofino, G.G., Roque, T.V., da Fonseca Kruel, V.S., Peroni, N., Hanazaki, N.	Aspidosperma Martt. & Zucc.	Aspidosperma	Aspidosperma Martt. & Zucc.	yes	no	Apocynaceae	not specified	Non aquatic	trunks	trunk is used to build and repair canoes	build canoes	CAN	building and repair	1
Local knowledge about dugout canoes reveals connections between forests and fisheries	peroba	Aspidosperma Martt. & Zucc.	Brazil	South America	Orofino, G.G., Roque, T.V., da Fonseca Kruel, V.S., Peroni, N., Hanazaki, N.	Aspidosperma Martt. & Zucc.	Aspidosperma	Aspidosperma Martt. & Zucc.	yes	no	Apocynaceae	not specified	Non aquatic	trunks	trunk is used to build and repair canoes	repair canoes	RCA	building and repair	1
Local knowledge about dugout canoes reveals connections between forests and fisheries	canela amarela	Ocotea sp.	Brazil	South America	Orofino, G.G., Roque, T.V., da Fonseca Kruel, V.S., Peroni, N., Hanazaki, N.	Ocotea sp.	Ocotea	Ocotea sp.	yes	no	Lauraceae	not specified	Non aquatic	trunks	trunk is used to build and repair canoes	build canoes	CAN	building and repair	1
Local knowledge about dugout canoes reveals connections between forests and fisheries	canela amarela	Ocotea sp.	Brazil	South America	Orofino, G.G., Roque, T.V., da Fonseca Kruel, V.S., Peroni, N., Hanazaki, N.	Ocotea sp.	Ocotea	Ocotea sp.	yes	no	Lauraceae	not specified	Non aquatic	trunks	trunk is used to build and repair canoes	repair canoes	RCA	building and repair	1
Local knowledge about dugout canoes reveals connections between forests and fisheries	canela amarela	Nectandra sp.	Brazil	South America	Orofino, G.G., Roque, T.V., da Fonseca Kruel, V.S., Peroni, N., Hanazaki, N.	Nectandra sp.	Nectandra	Nectandra sp.	yes	no	Lauraceae	not specified	Non aquatic	trunks	trunk is used to build and repair canoes	build canoes	CAN	building and repair	1
Local knowledge about dugout canoes reveals connections between forests and fisheries	canela amarela	Nectandra sp.	Brazil	South America	Orofino, G.G., Roque, T.V., da Fonseca Kruel, V.S., Peroni, N., Hanazaki, N.	Nectandra sp.	Nectandra	Nectandra sp.	yes	no	Lauraceae	not specified	Non aquatic	trunks	trunk is used to build and repair canoes	repair canoes	RCA	building and repair	1
Local knowledge about dugout canoes reveals connections between forests and fisheries	canela amarela	Nectandra megapotamica (Spreng.) Mez	Brazil	South America	Orofino, G.G., Roque, T.V., da Fonseca Kruel, V.S., Peroni, N., Hanazaki, N.	Nectandra angustifolia (Schrad.) Nees & Mart.	Nectandra	Nectandra angustifolia	yes	no	Lauraceae	not specified	Non aquatic	trunks	trunk is used to build and repair canoes	build canoes	CAN	building and repair	1
Local knowledge about dugout canoes reveals connections between forests and fisheries	canela amarela	Nectandra megapotamica (Spreng.) Mez	Brazil	South America	Orofino, G.G., Roque, T.V., da Fonseca Kruel, V.S., Peroni, N., Hanazaki, N.	Nectandra angustifolia (Schrad.) Nees & Mart.	Nectandra	Nectandra angustifolia	yes	no	Lauraceae	not specified	Non aquatic	trunks	trunk is used to build and repair canoes	repair canoes	RCA	building and repair	1
Local knowledge about dugout canoes reveals connections between forests and fisheries	cedro and cedro rosa	Cedrela P. Browne	Brazil	South America	Orofino, G.G., Roque, T.V., da Fonseca Kruel, V.S., Peroni, N., Hanazaki, N.	Cedrela P. Browne	Cedrela	Cedrela P. Browne	yes	no	Meliaceae	not specified	Non aquatic	trunks	trunk is used to build and repair canoes	build canoes	CAN	building and repair	1
Local knowledge about dugout canoes reveals connections between forests and fisheries	cedro and cedro rosa	Cedrela P. Browne	Brazil	South America	Orofino, G.G., Roque, T.V., da Fonseca Kruel, V.S., Peroni, N., Hanazaki, N.	Cedrela P. Browne	Cedrela	Cedrela P. Browne	yes	no	Meliaceae	not specified	Non aquatic	trunks	trunk is used to build and repair canoes	repair canoes	RCA	building and repair	1
Local knowledge about dugout canoes reveals connections between forests and fisheries	Garapuvu rosa	Schizolobium parahyba	Brazil	South America	Orofino, G.G., Roque, T.V., da Fonseca Kruel, V.S., Peroni, N., Hanazaki, N.	Schizolobium parahyba (Vell.) S.F.Blake	Schizolobium	Schizolobium parahyba	yes	no	Fabaceae	not specified	Non aquatic	trunks	trunk is used to build and repair canoes	build canoes	CAN	building and repair	1
Local knowledge about dugout canoes reveals connections between forests and fisheries	Garapuvu rosa	Schizolobium parahyba	Brazil	South America	Orofino, G.G., Roque, T.V., da Fonseca Kruel, V.S., Peroni, N., Hanazaki, N.	Schizolobium parahyba (Vell.) S.F.Blake	Schizolobium	Schizolobium parahyba	yes	no	Fabaceae	not specified	Non aquatic	trunks	trunk is used to build and repair canoes	repair canoes	RCA	building and repair	1
Local knowledge about dugout canoes reveals connections between forests and fisheries	peroba amarela	Aspidosperma sp.	Brazil	South America	Orofino, G.G., Roque, T.V., da Fonseca Kruel, V.S., Peroni, N., Hanazaki, N.	Aspidosperma sp.	Aspidosperma	Aspidosperma sp.	yes	no	Apocynaceae	not specified	Non aquatic	trunks	trunk is used to build and repair canoes	build canoes	CAN	building and repair	1
Local knowledge about dugout canoes reveals connections between forests and fisheries	peroba amarela	Aspidosperma sp.	Brazil	South America	Orofino, G.G., Roque, T.V., da Fonseca Kruel, V.S., Peroni, N., Hanazaki, N.	Aspidosperma sp.	Aspidosperma	Aspidosperma sp.	yes	no	Apocynaceae	not specified	Non aquatic	trunks	trunk is used to build and repair canoes	repair canoes	RCA	building and repair	1
Local knowledge about dugout canoes reveals connections between forests and fisheries	canela	O. porosa	Brazil	South America	Orofino, G.G., Roque, T.V., da Fonseca Kruel, V.S., Peroni, N., Hanazaki, N.	Ocotea porosa (Nees & Mart.) Barroso	Ocotea	Ocotea porosa	yes	no	Lauraceae	not specified	Non aquatic	trunks	trunk is used to build and repair canoes	build canoes	CAN	building and repair	1
Local knowledge about dugout canoes reveals connections between forests and fisheries	canela	O. porosa	Brazil	South America	Orofino, G.G., Roque, T.V., da Fonseca Kruel, V.S., Peroni, N., Hanazaki, N.	Ocotea porosa (Nees & Mart.) Barroso	Ocotea	Ocotea porosa	yes	no	Lauraceae	not specified	Non aquatic	trunks	trunk is used to build and repair canoes	repair canoes	RCA	building and repair	1
Local knowledge about dugout canoes reveals connections between forests and fisheries	canela branca	Nectandra sp.	Brazil	South America	Orofino, G.G., Roque, T.V., da Fonseca Kruel, V.S., Peroni, N., Hanazaki, N.	Nectandra sp.	Nectandra	Nectandra sp.	yes	no	Lauraceae	not specified	Non aquatic	trunks	trunk is used to build and repair canoes	build canoes	CAN	building and repair	1
Local knowledge about dugout canoes reveals connections between forests and fisheries	canela branca	Nectandra sp.	Brazil	South America	Orofino, G.G., Roque, T.V., da Fonseca Kruel, V.S., Peroni, N., Hanazaki, N.	Nectandra sp.	Nectandra	Nectandra sp.	yes	no	Lauraceae	not specified	Non aquatic	trunks	trunk is used to build and repair canoes	repair canoes	RCA	building and repair	1
Local knowledge about dugout canoes reveals connections between forests and fisheries	canela branca	Ocotea sp.	Brazil	South America	Orofino, G.G., Roque, T.V., da Fonseca Kruel, V.S., Peroni, N., Hanazaki, N.	Ocotea sp.	Ocotea	Ocotea sp.	yes	no	Lauraceae	not specified	Non aquatic	trunks	trunk is used to build and repair canoes	build canoes	CAN	building and repair	1
Local knowledge about dugout canoes reveals connections between forests and fisheries	canela branca	Ocotea sp.	Brazil	South America	Orofino, G.G., Roque, T.V., da Fonseca Kruel, V.S., Peroni, N., Hanazaki, N.	Ocotea sp.	Ocotea	Ocotea sp.	yes	no	Lauraceae	not specified	Non aquatic	trunks	trunk is used to build and repair canoes	repair canoes	RCA	building and repair	1
Local knowledge about dugout canoes reveals connections between forests and fisheries	canela sassafra´s	Nectandra sp.	Brazil	South America	Orofino, G.G., Roque, T.V., da Fonseca Kruel, V.S., Peroni, N., Hanazaki, N.	Nectandra sp.	Nectandra	Nectandra sp.	yes	no	Lauraceae	not specified	Non aquatic	trunks	trunk is used to build and repair canoes	build canoes	CAN	building and repair	1
Local knowledge about dugout canoes reveals connections between forests and fisheries	canela sassafra´s	Nectandra sp.	Brazil	South America	Orofino, G.G., Roque, T.V., da Fonseca Kruel, V.S., Peroni, N., Hanazaki, N.	Nectandra sp.	Nectandra	Nectandra sp.	yes	no	Lauraceae	not specified	Non aquatic	trunks	trunk is used to build and repair canoes	repair canoes	RCA	building and repair	1
Local knowledge about dugout canoes reveals connections between forests and fisheries	canela sassafra´s	Ocotea sp.	Brazil	South America	Orofino, G.G., Roque, T.V., da Fonseca Kruel, V.S., Peroni, N., Hanazaki, N.	Ocotea sp.	Ocotea	Ocotea sp.	yes	no	Lauraceae	not specified	Non aquatic	trunks	trunk is used to build and repair canoes	build canoes	CAN	building and repair	1
Local knowledge about dugout canoes reveals connections between forests and fisheries	canela sassafra´s	Ocotea sp.	Brazil	South America	Orofino, G.G., Roque, T.V., da Fonseca Kruel, V.S., Peroni, N., Hanazaki, N.	Ocotea sp.	Ocotea	Ocotea sp.	yes	no	Lauraceae	not specified	Non aquatic	trunks	trunk is used to build and repair canoes	repair canoes	RCA	building and repair	1
Local knowledge about dugout canoes reveals connections between forests and fisheries	garuva	Nectandra sp.	Brazil	South America	Orofino, G.G., Roque, T.V., da Fonseca Kruel, V.S., Peroni, N., Hanazaki, N.	Nectandra sp.	Nectandra	Nectandra sp.	yes	no	Lauraceae	not specified	Non aquatic	trunks	trunk is used to build and repair canoes	build canoes	CAN	building and repair	1
Local knowledge about dugout canoes reveals connections between forests and fisheries	garuva	Nectandra sp.	Brazil	South America	Orofino, G.G., Roque, T.V., da Fonseca Kruel, V.S., Peroni, N., Hanazaki, N.	Nectandra sp.	Nectandra	Nectandra sp.	yes	no	Lauraceae	not specified	Non aquatic	trunks	trunk is used to build and repair canoes	repair canoes	RCA	building and repair	1
Local knowledge about dugout canoes reveals connections between forests and fisheries	garuva	Ocotea sp.	Brazil	South America	Orofino, G.G., Roque, T.V., da Fonseca Kruel, V.S., Peroni, N., Hanazaki, N.	Ocotea sp.	Ocotea	Ocotea sp.	yes	no	Lauraceae	not specified	Non aquatic	trunks	trunk is used to build and repair canoes	build canoes	CAN	building and repair	1
Local knowledge about dugout canoes reveals connections between forests and fisheries	garuva	Ocotea sp.	Brazil	South America	Orofino, G.G., Roque, T.V., da Fonseca Kruel, V.S., Peroni, N., Hanazaki, N.	Ocotea sp.	Ocotea	Ocotea sp.	yes	no	Lauraceae	not specified	Non aquatic	trunks	trunk is used to build and repair canoes	repair canoes	RCA	building and repair	1
Plants used in artisanal fisheries on the Western Mediterranean coasts of Italy	not mentioned	Acacia karroo Hayne	Italy	Europe	Savo, V., La Rocca, A., Caneva, G., Rapallo, F., Cornara, L.	Acacia karroo Hayne	Acacia	Acacia karroo	no	yes	Fabaceae	not specified	Non aquatic	not mentioned	Hooks	hooks	HOO	fishing	1
Plants used in artisanal fisheries on the Western Mediterranean coasts of Italy	not mentioned	Agave americana L.	Italy	Europe	Savo, V., La Rocca, A., Caneva, G., Rapallo, F., Cornara, L.	Agave americana L.	Agave	Agave americana	no	yes	Asparagaceae	not specified	Non aquatic	not mentioned	Ropes	ropes	ROP	fiber uses	1
Plants used in artisanal fisheries on the Western Mediterranean coasts of Italy	not mentioned	Agave americana L.	Italy	Europe	Savo, V., La Rocca, A., Caneva, G., Rapallo, F., Cornara, L.	Agave americana L.	Agave	Agave americana	no	yes	Asparagaceae	not specified	Non aquatic	not mentioned	Ship building	build ships	SHP	building and repair	1
Ethnobotany of the Aegadian Islands: safeguarding biocultural refugia in the Mediterranean	zabbara	Agave americana L. subsp. americana	Italy	Europe	La Rosa, A., Cornara, L., Saitta, A., Salam, A.M., Grammatico, S., Caputo, M., La Mantia, T., Quave, C.L.	Agave americana L.	Agave	Agave americana	no	yes	Asparagaceae	not specified	Non aquatic	leaves	use as cordage in fishing activities.	use as cordage in fishing activities	COR	fiber uses	1
Ethnobotany of the Aegadian Islands: safeguarding biocultural refugia in the Mediterranean	zabbara	Agave sisalana Perrine ex Engelem	Italy	Europe	La Rosa, A., Cornara, L., Saitta, A., Salam, A.M., Grammatico, S., Caputo, M., La Mantia, T., Quave, C.L.	Agave sisalana Perrine	Agave	Agave sisalana Perrine	no	yes	Asparagaceae	Asparagaceae	Non aquatic	leaves	use as cordage in fishing activities.	use as cordage in fishing activities	COR	fiber uses	1
Plants used in artisanal fisheries on the Western Mediterranean coasts of Italy	not mentioned	Alnus glutinosa (L.) Gaertn.	Italy	Europe	Savo, V., La Rocca, A., Caneva, G., Rapallo, F., Cornara, L.	Alnus glutinosa (L.) Gaertn.	Alnus	Alnus glutinosa	yes	no	Betulaceae	not specified	Non aquatic	not mentioned	Dyeing of fish nets	dye nets	DYN	building and repair	1
Plants used in artisanal fisheries on the Western Mediterranean coasts of Italy	not mentioned	Alnus glutinosa (L.) Gaertn.	Italy	Europe	Savo, V., La Rocca, A., Caneva, G., Rapallo, F., Cornara, L.	Alnus glutinosa (L.) Gaertn.	Alnus	Alnus glutinosa	yes	no	Betulaceae	not specified	Non aquatic	not mentioned	Ship building	build ships	SHP	building and repair	1
Plants used in artisanal fisheries on the Western Mediterranean coasts of Italy	not mentioned	Ampelodesmos mauritanicus (Poiret) T. Durand et Schinz	Italy	Europe	Savo, V., La Rocca, A., Caneva, G., Rapallo, F., Cornara, L.	Ampelodesmos mauritanicus (Poir.) T.Durand & Schinz	Ampelodesmos	Ampelodesmos mauritanicus	yes	no	Poaceae	not specified	Non aquatic	not mentioned	Basketry	basketry	BAS	fiber uses	1
Plants used in artisanal fisheries on the Western Mediterranean coasts of Italy	not mentioned	Ampelodesmos mauritanicus (Poiret) T. Durand et Schinz	Italy	Europe	Savo, V., La Rocca, A., Caneva, G., Rapallo, F., Cornara, L.	Ampelodesmos mauritanicus (Poir.) T.Durand & Schinz	Ampelodesmos	Ampelodesmos mauritanicus	yes	no	Poaceae	not specified	Non aquatic	not mentioned	Fish nets	fish nets	FSN	fiber uses	1
Plants used in artisanal fisheries on the Western Mediterranean coasts of Italy	not mentioned	Ampelodesmos mauritanicus (Poiret) T. Durand et Schinz	Italy	Europe	Savo, V., La Rocca, A., Caneva, G., Rapallo, F., Cornara, L.	Ampelodesmos mauritanicus (Poir.) T.Durand & Schinz	Ampelodesmos	Ampelodesmos mauritanicus	yes	no	Poaceae	not specified	Non aquatic	not mentioned	Fish traps	fish traps	FST	fishing	1
Plants used in artisanal fisheries on the Western Mediterranean coasts of Italy	not mentioned	Ampelodesmos mauritanicus (Poiret) T. Durand et Schinz	Italy	Europe	Savo, V., La Rocca, A., Caneva, G., Rapallo, F., Cornara, L.	Ampelodesmos mauritanicus (Poir.) T.Durand & Schinz	Ampelodesmos	Ampelodesmos mauritanicus	yes	no	Poaceae	not specified	Non aquatic	not mentioned	Mussel farming	mussel farming	MSF	fishing	1
Plants used in artisanal fisheries on the Western Mediterranean coasts of Italy	not mentioned	Ampelodesmos mauritanicus (Poiret) T. Durand et Schinz	Italy	Europe	Savo, V., La Rocca, A., Caneva, G., Rapallo, F., Cornara, L.	Ampelodesmos mauritanicus (Poir.) T.Durand & Schinz	Ampelodesmos	Ampelodesmos mauritanicus	yes	no	Poaceae	not specified	Non aquatic	not mentioned	Ropes	ropes	ROP	fiber uses	1
Ethnobotany of the Aegadian Islands: safeguarding biocultural refugia in the Mediterranean	disa	Ampelodesmos mauritanicus	Italy	Europe	La Rosa, A., Cornara, L., Saitta, A., Salam, A.M., Grammatico, S., Caputo, M., La Mantia, T., Quave, C.L.	Ampelodesmos mauritanicus (Poir.) T.Durand & Schinz	Ampelodesmos	Ampelodesmos mauritanicus	yes	no	Poaceae	not specified	Non aquatic	leaves	woven in the production of ropes to be used by fishers	ropes	ROP	fiber uses	1
Traditional botanical knowledge of artisanal fishers in southern Brazil	aroeira	Schinus terebinthifolia Raddi	Brazil	South America	Baptista, M.M., Ramos, M.A., de Albuquerque, U.P., Coelho-de-Souza, G., Ritter, M.R.	Schinus terebinthifolia Raddi	Schinus	Schinus terebinthifolia	yes	no	Anacardiaceae	Anacardiaceae	Non aquatic	barks	fishing	fishing	FIS	fishing	1
Traditional botanical knowledge of artisanal fishers in southern Brazil	cambará	Gochnatia polymorpha (Less.) Cabrera	Brazil	South America	Baptista, M.M., Ramos, M.A., de Albuquerque, U.P., Coelho-de-Souza, G., Ritter, M.R.	Gochnatia polymorpha (Less.) Cabrera	Gochnatia	Gochnatia polymorpha	yes	no	Asteraceae	Asteraceae	Non aquatic	stems	boat building	build boats	BOT	building and repair	1
Traditional botanical knowledge of artisanal fishers in southern Brazil	cambará	Gochnatia polymorpha (Less.) Cabrera	Brazil	South America	Baptista, M.M., Ramos, M.A., de Albuquerque, U.P., Coelho-de-Souza, G., Ritter, M.R.	Gochnatia polymorpha (Less.) Cabrera	Gochnatia	Gochnatia polymorpha	yes	no	Asteraceae	Asteraceae	Non aquatic	aerial parts	boat building	build boats	BOT	building and repair	1
Traditional botanical knowledge of artisanal fishers in southern Brazil	ipê-roxo	Handroanthus heptaphyllus (Vell.) Mattos	Brazil	South America	Baptista, M.M., Ramos, M.A., de Albuquerque, U.P., Coelho-de-Souza, G., Ritter, M.R.	Handroanthus heptaphyllus (Vell.) Mattos	Handroanthus	Handroanthus heptaphyllus (Vell.) Mattos	yes	no	Bignoniaceae	Bignoniaceae	Non aquatic	stems	boat building	build boats	BOT	building and repair	1
Traditional botanical knowledge of artisanal fishers in southern Brazil	ipê-roxo	Handroanthus heptaphyllus (Vell.) Mattos	Brazil	South America	Baptista, M.M., Ramos, M.A., de Albuquerque, U.P., Coelho-de-Souza, G., Ritter, M.R.	Handroanthus heptaphyllus (Vell.) Mattos	Handroanthus	Handroanthus heptaphyllus (Vell.) Mattos	yes	no	Bignoniaceae	Bignoniaceae	Non aquatic	aerial parts	boat building	build boats	BOT	building and repair	1
Traditional botanical knowledge of artisanal fishers in southern Brazil	amarilho	Terminalia australis Cambess.	Brazil	South America	Baptista, M.M., Ramos, M.A., de Albuquerque, U.P., Coelho-de-Souza, G., Ritter, M.R.	Terminalia australis Cambess.	Terminalia	Terminalia australis	yes	no	Combretaceae	Combretaceae	Non aquatic	barks	fishing	fishing	FIS	fishing	1
Traditional botanical knowledge of artisanal fishers in southern Brazil	cocão	Erythroxylum argentinum O. E. Schulz	Brazil	South America	Baptista, M.M., Ramos, M.A., de Albuquerque, U.P., Coelho-de-Souza, G., Ritter, M.R.	Erythroxylum argentinum O.E.Schulz	Erythroxylum	Erythroxylum argentinum	yes	no	Erythroxylaceae	Erythroxylaceae	Non aquatic	barks	fishing	fishing	FIS	fishing	1
Traditional botanical knowledge of artisanal fishers in southern Brazil	cocão	Erythroxylum argentinum O. E. Schulz	Brazil	South America	Baptista, M.M., Ramos, M.A., de Albuquerque, U.P., Coelho-de-Souza, G., Ritter, M.R.	Erythroxylum argentinum O.E.Schulz	Erythroxylum	Erythroxylum argentinum	yes	no	Erythroxylaceae	Erythroxylaceae	Non aquatic	aerial parts	fishing	fishing	FIS	fishing	1
Traditional botanical knowledge of artisanal fishers in southern Brazil	sarandi	Sebastiania schottiana (Müll. Arg.) Müll. Arg.	Brazil	South America	Baptista, M.M., Ramos, M.A., de Albuquerque, U.P., Coelho-de-Souza, G., Ritter, M.R.	Sebastiania schottiana (Müll.Arg.) Müll.Arg.	Sebastiania	Sebastiania schottiana	yes	no	Euphorbiaceae	Euphorbiaceae	Non aquatic	aerial parts	making fishing rod	making fishing rod	FRD	fishing	1
Traditional botanical knowledge of artisanal fishers in southern Brazil	grápia	Apuleia leiocarpa (Vogel) J.F. Macbr.	Brazil	South America	Baptista, M.M., Ramos, M.A., de Albuquerque, U.P., Coelho-de-Souza, G., Ritter, M.R.	Apuleia leiocarpa (Vogel) J.F.Macbr.	Apuleia	Apuleia leiocarpa	yes	no	Fabaceae	Fabaceae	Non aquatic	stems	boat building	build boats	BOT	building and repair	1
Traditional botanical knowledge of artisanal fishers in southern Brazil	grápia	Apuleia leiocarpa (Vogel) J.F. Macbr.	Brazil	South America	Baptista, M.M., Ramos, M.A., de Albuquerque, U.P., Coelho-de-Souza, G., Ritter, M.R.	Apuleia leiocarpa (Vogel) J.F.Macbr.	Apuleia	Apuleia leiocarpa	yes	no	Fabaceae	Fabaceae	Non aquatic	aerial parts	boat building	build boats	BOT	building and repair	1
Traditional botanical knowledge of artisanal fishers in southern Brazil	timbaúva	Enterolobium contortisiliquum (Vell.) Morong.	Brazil	South America	Baptista, M.M., Ramos, M.A., de Albuquerque, U.P., Coelho-de-Souza, G., Ritter, M.R.	Enterolobium contortisiliquum (Vell.) Morong	Enterolobium	Enterolobium contortisiliquum	yes	no	Fabaceae	Fabaceae	Non aquatic	stems	boat building	build boats	BOT	building and repair	1
Traditional botanical knowledge of artisanal fishers in southern Brazil	timbaúva	Enterolobium contortisiliquum (Vell.) Morong.	Brazil	South America	Baptista, M.M., Ramos, M.A., de Albuquerque, U.P., Coelho-de-Souza, G., Ritter, M.R.	Enterolobium contortisiliquum (Vell.) Morong	Enterolobium	Enterolobium contortisiliquum	yes	no	Fabaceae	Fabaceae	Non aquatic	aerial parts	boat building	build boats	BOT	building and repair	1
Traditional botanical knowledge of artisanal fishers in southern Brazil	corticeira	Erythrina crista-galli L.	Brazil	South America	Baptista, M.M., Ramos, M.A., de Albuquerque, U.P., Coelho-de-Souza, G., Ritter, M.R.	Erythrina crista-galli L.	Erythrina	Erythrina crista-galli	yes	no	Fabaceae	Fabaceae	Non aquatic	stems	fishing net floats	fishing net floats	FNF	building and repair	1
Traditional botanical knowledge of artisanal fishers in southern Brazil	angazeiro	Inga virescens Benth.	Brazil	South America	Baptista, M.M., Ramos, M.A., de Albuquerque, U.P., Coelho-de-Souza, G., Ritter, M.R.	Inga virescens Benth.	Inga	Inga virescens	yes	no	Fabaceae	Fabaceae	Non aquatic	barks	fishing	fishing	FIS	fishing	1
Traditional botanical knowledge of artisanal fishers in southern Brazil	cabriúva	Myrocarpus frondosus Allemão	Brazil	South America	Baptista, M.M., Ramos, M.A., de Albuquerque, U.P., Coelho-de-Souza, G., Ritter, M.R.	Myrocarpus frondosus Allemão	Myrocarpus	Myrocarpus frondosus	yes	no	Fabaceae	Fabaceae	Non aquatic	stems	boat building	build boats	BOT	building and repair	1
Traditional botanical knowledge of artisanal fishers in southern Brazil	cabriúva	Myrocarpus frondosus Allemão	Brazil	South America	Baptista, M.M., Ramos, M.A., de Albuquerque, U.P., Coelho-de-Souza, G., Ritter, M.R.	Myrocarpus frondosus Allemão	Myrocarpus	Myrocarpus frondosus	yes	no	Fabaceae	Fabaceae	Non aquatic	aerial parts	boat building	build boats	BOT	building and repair	1
Traditional botanical knowledge of artisanal fishers in southern Brazil	angico	Parapiptadenia rigida (Benth.) Brenan	Brazil	South America	Baptista, M.M., Ramos, M.A., de Albuquerque, U.P., Coelho-de-Souza, G., Ritter, M.R.	Parapiptadenia rigida (Benth.) Brenan	Parapiptadenia	Parapiptadenia rigida	yes	no	Fabaceae	Fabaceae	Non aquatic	stems	boat building	build boats	BOT	building and repair	1
Traditional botanical knowledge of artisanal fishers in southern Brazil	angico	Parapiptadenia rigida (Benth.) Brenan	Brazil	South America	Baptista, M.M., Ramos, M.A., de Albuquerque, U.P., Coelho-de-Souza, G., Ritter, M.R.	Parapiptadenia rigida (Benth.) Brenan	Parapiptadenia	Parapiptadenia rigida	yes	no	Fabaceae	Fabaceae	Non aquatic	aerial parts	boat building	build boats	BOT	building and repair	1
Traditional botanical knowledge of artisanal fishers in southern Brazil	cedro	Cedrela fissilis Vell.	Brazil	South America	Baptista, M.M., Ramos, M.A., de Albuquerque, U.P., Coelho-de-Souza, G., Ritter, M.R.	Cedrela fissilis Vell.	Cedrela	Cedrela fissilis	yes	no	Meliaceae	Meliaceae	Non aquatic	stems	boat building	build boats	BOT	building and repair	1
Traditional botanical knowledge of artisanal fishers in southern Brazil	cedro	Cedrela fissilis Vell.	Brazil	South America	Baptista, M.M., Ramos, M.A., de Albuquerque, U.P., Coelho-de-Souza, G., Ritter, M.R.	Cedrela fissilis Vell.	Cedrela	Cedrela fissilis	yes	no	Meliaceae	Meliaceae	Non aquatic	aerial parts	boat building	build boats	BOT	building and repair	1
Traditional botanical knowledge of artisanal fishers in southern Brazil	tajuva	Maclura tinctoria (L.) D. Don ex Steud.	Brazil	South America	Baptista, M.M., Ramos, M.A., de Albuquerque, U.P., Coelho-de-Souza, G., Ritter, M.R.	Maclura tinctoria (L.) D.Don ex G.Don	Maclura	Maclura tinctoria	yes	no	Moraceae	Moraceae	Non aquatic	barks	fishing	fishing	FIS	fishing	1
Traditional botanical knowledge of artisanal fishers in southern Brazil	eucalipto	Eucalyptus sp.	Brazil	South America	Baptista, M.M., Ramos, M.A., de Albuquerque, U.P., Coelho-de-Souza, G., Ritter, M.R.	Eucalyptus sp.	Eucalyptus	Eucalyptus sp.	not mentioned	not mentioned	Myrtaceae	Myrtaceae	Non aquatic	stems	boat building	build boats	BOT	building and repair	1
Traditional botanical knowledge of artisanal fishers in southern Brazil	eucalipto	Eucalyptus sp.	Brazil	South America	Baptista, M.M., Ramos, M.A., de Albuquerque, U.P., Coelho-de-Souza, G., Ritter, M.R.	Eucalyptus sp.	Eucalyptus	Eucalyptus sp.	not mentioned	not mentioned	Myrtaceae	Myrtaceae	Non aquatic	stems	building temporary fishing camps	build temporary fishing camps	BTF	building and repair	1
Traditional botanical knowledge of artisanal fishers in southern Brazil	eucalipto	Eucalyptus sp.	Brazil	South America	Baptista, M.M., Ramos, M.A., de Albuquerque, U.P., Coelho-de-Souza, G., Ritter, M.R.	Eucalyptus sp.	Eucalyptus	Eucalyptus sp.	not mentioned	not mentioned	Myrtaceae	Myrtaceae	Non aquatic	aerial parts	boat building	build boats	BOT	building and repair	1
Traditional botanical knowledge of artisanal fishers in southern Brazil	eucalipto	Eucalyptus sp.	Brazil	South America	Baptista, M.M., Ramos, M.A., de Albuquerque, U.P., Coelho-de-Souza, G., Ritter, M.R.	Eucalyptus sp.	Eucalyptus	Eucalyptus sp.	not mentioned	not mentioned	Myrtaceae	Myrtaceae	Non aquatic	aerial parts	building temporary fishing camps	build temporary fishing camps	BTF	building and repair	1
Traditional botanical knowledge of artisanal fishers in southern Brazil	pinheiro	Pinus sp.	Brazil	South America	Baptista, M.M., Ramos, M.A., de Albuquerque, U.P., Coelho-de-Souza, G., Ritter, M.R.	Pinus spp.	Pinus	Pinus spp.	not mentioned	not mentioned	Pinaceae	Pinaceae	Non aquatic	stems	boat building	build boats	BOT	building and repair	1
Traditional botanical knowledge of artisanal fishers in southern Brazil	pinheiro	Pinus sp.	Brazil	South America	Baptista, M.M., Ramos, M.A., de Albuquerque, U.P., Coelho-de-Souza, G., Ritter, M.R.	Pinus spp.	Pinus	Pinus spp.	not mentioned	not mentioned	Pinaceae	Pinaceae	Non aquatic	aerial parts	boat building	build boats	BOT	building and repair	1
Traditional botanical knowledge of artisanal fishers in southern Brazil	capororoca	Myrsine guianensis (Aubl.) Kuntze	Brazil	South America	Baptista, M.M., Ramos, M.A., de Albuquerque, U.P., Coelho-de-Souza, G., Ritter, M.R.	Myrsine guianensis (Aubl.) Kuntze	Myrsine	Pinus spp.	yes	no	Primulaceae	Primulaceae	Non aquatic	stems	boat building	build boats	BOT	building and repair	1
Traditional botanical knowledge of artisanal fishers in southern Brazil	capororoca	Myrsine guianensis (Aubl.) Kuntze	Brazil	South America	Baptista, M.M., Ramos, M.A., de Albuquerque, U.P., Coelho-de-Souza, G., Ritter, M.R.	Myrsine guianensis (Aubl.) Kuntze	Myrsine	Pinus spp.	yes	no	Primulaceae	Primulaceae	Non aquatic	stems	building temporary fishing camps	build temporary fishing camps	BTF	building and repair	1
Traditional botanical knowledge of artisanal fishers in southern Brazil	capororoca	Myrsine guianensis (Aubl.) Kuntze	Brazil	South America	Baptista, M.M., Ramos, M.A., de Albuquerque, U.P., Coelho-de-Souza, G., Ritter, M.R.	Myrsine guianensis (Aubl.) Kuntze	Myrsine	Pinus spp.	yes	no	Primulaceae	Primulaceae	Non aquatic	barks	boat building	build boats	BOT	building and repair	1
Traditional botanical knowledge of artisanal fishers in southern Brazil	capororoca	Myrsine guianensis (Aubl.) Kuntze	Brazil	South America	Baptista, M.M., Ramos, M.A., de Albuquerque, U.P., Coelho-de-Souza, G., Ritter, M.R.	Myrsine guianensis (Aubl.) Kuntze	Myrsine	Myrsine guianensis	yes	no	Primulaceae	Primulaceae	Non aquatic	barks	building temporary fishing camps	build temporary fishing camps	BTF	building and repair	1
Traditional botanical knowledge of artisanal fishers in southern Brazil	capororoca	Myrsine guianensis (Aubl.) Kuntze	Brazil	South America	Baptista, M.M., Ramos, M.A., de Albuquerque, U.P., Coelho-de-Souza, G., Ritter, M.R.	Myrsine guianensis (Aubl.) Kuntze	Myrsine	Myrsine guianensis	yes	no	Primulaceae	Primulaceae	Non aquatic	aerial parts	boat building	build boats	BOT	building and repair	1
Traditional botanical knowledge of artisanal fishers in southern Brazil	capororoca	Myrsine guianensis (Aubl.) Kuntze	Brazil	South America	Baptista, M.M., Ramos, M.A., de Albuquerque, U.P., Coelho-de-Souza, G., Ritter, M.R.	Myrsine guianensis (Aubl.) Kuntze	Myrsine	Myrsine guianensis	yes	no	Primulaceae	Primulaceae	Non aquatic	aerial parts	building temporary fishing camps	build temporary fishing camps	BTF	building and repair	1
Traditional botanical knowledge of artisanal fishers in southern Brazil	porongo	Lagenaria siceraria	Brazil	South America	Baptista, M.M., Ramos, M.A., de Albuquerque, U.P., Coelho-de-Souza, G., Ritter, M.R.	Lagenaria siceraria (Molina) Standl.	Lagenaria	Lagenaria siceraria	no	yes	Cucurbitaceae	not specified	Non aquatic	not mentioned	fishing net floats	fishing net floats	FNF	building and repair	1
Ethnobotany of the Aegadian Islands: safeguarding biocultural refugia in the Mediterranean	disa	Ampelodesmos mauritanicus	Italy	Europe	La Rosa, A., Cornara, L., Saitta, A., Salam, A.M., Grammatico, S., Caputo, M., La Mantia, T., Quave, C.L.	Ampelodesmos mauritanicus (Poir.) T.Durand & Schinz	Ampelodesmos	Ampelodesmos mauritanicus	yes	no	Poaceae	not specified	Non aquatic	leaves	woven in the production of fishing nets	fish nets	FSN	fiber uses	1
Ethnobotany of the Aegadian Islands: safeguarding biocultural refugia in the Mediterranean	disa	Ampelodesmos mauritanicus	Italy	Europe	La Rosa, A., Cornara, L., Saitta, A., Salam, A.M., Grammatico, S., Caputo, M., La Mantia, T., Quave, C.L.	Ampelodesmos mauritanicus (Poir.) T.Durand & Schinz	Ampelodesmos	Ampelodesmos mauritanicus	yes	no	Poaceae	not specified	Non aquatic	leaves	to weave as baskets	basketry	BAS	fiber uses	1
Plants used in artisanal fisheries on the Western Mediterranean coasts of Italy	not mentioned	Arbutus unedo L.	Italy	Europe	Savo, V., La Rocca, A., Caneva, G., Rapallo, F., Cornara, L.	Arbutus unedo L.	Arbutus	Arbutus unedo	yes	no	Ericaceae	not specified	Non aquatic	not mentioned	Ship building	build ships	SHP	building and repair	1
Plants used in artisanal fisheries on the Western Mediterranean coasts of Italy	not mentioned	Arbutus unedo L.	Italy	Europe	Savo, V., La Rocca, A., Caneva, G., Rapallo, F., Cornara, L.	Arbutus unedo L.	Arbutus	Arbutus unedo	yes	no	Ericaceae	not specified	Non aquatic	not mentioned	Tools	tools	TOL	building and repair	1
Traditonal uses of plants in the Tolfa-Cerite-Manziate area (central Italy)	Canna	Arundo donax L.	Italy	Europe	Guarrera, P.M., Savo, V., Caneva, G.	Arundo donax L.	Arundo	Arundo donax	no	yes	Poaceae	Poaceae	Non aquatic	culms	A big tool (ratto), made with weaved culms, was used for fishing	catching fish	CAF	fishing	1
Plants used in artisanal fisheries on the Western Mediterranean coasts of Italy	not mentioned	Arundo donax L.	Italy	Europe	Savo, V., La Rocca, A., Caneva, G., Rapallo, F., Cornara, L.	Arundo donax L.	Arundo	Arundo donax	no	yes	Poaceae	not specified	Non aquatic	not mentioned	Basketry	basketry	BAS	fiber uses	1
Plants used in artisanal fisheries on the Western Mediterranean coasts of Italy	not mentioned	Arundo donax L.	Italy	Europe	Savo, V., La Rocca, A., Caneva, G., Rapallo, F., Cornara, L.	Arundo donax L.	Arundo	Arundo donax	no	yes	Poaceae	not specified	Non aquatic	not mentioned	Dams of fish ponds	dams of fish ponds	DFP	habitat	1
Plants used in artisanal fisheries on the Western Mediterranean coasts of Italy	not mentioned	Arundo donax L.	Italy	Europe	Savo, V., La Rocca, A., Caneva, G., Rapallo, F., Cornara, L.	Arundo donax L.	Arundo	Arundo donax	no	yes	Poaceae	not specified	Non aquatic	not mentioned	Fish nets	fish nets	FSN	fiber uses	1
Plants used in artisanal fisheries on the Western Mediterranean coasts of Italy	not mentioned	Arundo donax L.	Italy	Europe	Savo, V., La Rocca, A., Caneva, G., Rapallo, F., Cornara, L.	Arundo donax L.	Arundo	Arundo donax	no	yes	Poaceae	not specified	Non aquatic	not mentioned	Fish traps	fish traps	FST	fishing	1
Plants used in artisanal fisheries on the Western Mediterranean coasts of Italy	not mentioned	Arundo donax L.	Italy	Europe	Savo, V., La Rocca, A., Caneva, G., Rapallo, F., Cornara, L.	Arundo donax L.	Arundo	Arundo donax	no	yes	Poaceae	not specified	Non aquatic	not mentioned	Ship building	build ships	SHP	building and repair	1
Plants used in artisanal fisheries on the Western Mediterranean coasts of Italy	not mentioned	Arundo donax L.	Italy	Europe	Savo, V., La Rocca, A., Caneva, G., Rapallo, F., Cornara, L.	Arundo donax L.	Arundo	Arundo donax	no	yes	Poaceae	not specified	Non aquatic	not mentioned	Tools	tools	TOL	building and repair	1
Plants used in artisanal fisheries on the Western Mediterranean coasts of Italy	not mentioned	Arundo plinii Turra	Italy	Europe	Savo, V., La Rocca, A., Caneva, G., Rapallo, F., Cornara, L.	Arundo plinii Turra	Arundo	Arundo plinii	yes	no	Poaceae	not specified	Non aquatic	not mentioned	Basketry	basketry	BAS	fiber uses	1
Plants used in artisanal fisheries on the Western Mediterranean coasts of Italy	not mentioned	Arundo plinii Turra	Italy	Europe	Savo, V., La Rocca, A., Caneva, G., Rapallo, F., Cornara, L.	Arundo plinii Turra	Arundo	Arundo plinii	yes	no	Poaceae	not specified	Non aquatic	not mentioned	Fish traps	fish traps	FST	fishing	1
Plants used in artisanal fisheries on the Western Mediterranean coasts of Italy	not mentioned	Brassica oleracea L.	Italy	Europe	Savo, V., La Rocca, A., Caneva, G., Rapallo, F., Cornara, L.	Brassica oleracea L.	Brassica	Brassica oleracea	not mentioned	not mentioned	Brassicaceae	not specified	Non aquatic	not mentioned	Bait	bait	BAI	fishing	1
Traditonal uses of plants in the Tolfa-Cerite-Manziate area (central Italy)	Canapa	Cannabis sativa L.	Italy	Europe	Guarrera, P.M., Savo, V., Caneva, G.	Cannabis sativa L.	Cannabis	Cannabis sativa	no	yes	Cannabaceae	Canabaceae	Non aquatic	fibers	once cultivated to make ropes, it was soaked in water for a week before use.	ropes	ROP	fiber uses	1
Traditonal uses of plants in the Tolfa-Cerite-Manziate area (central Italy)	Canapa	Cannabis sativa L.	Italy	Europe	Guarrera, P.M., Savo, V., Caneva, G.	Cannabis sativa L.	Cannabis	Cannabis sativa	no	yes	Cannabaceae	Canabaceae	Non aquatic	fibers	the nets of fishers are once made with hemp.	fish nets	FSN	fiber uses	1
Plants used in artisanal fisheries on the Western Mediterranean coasts of Italy	not mentioned	Cannabis sativa L.	Italy	Europe	Savo, V., La Rocca, A., Caneva, G., Rapallo, F., Cornara, L.	Cannabis sativa L.	Cannabis	Cannabis sativa	no	yes	Cannabaceae	not specified	Non aquatic	not mentioned	Caulking	Caulking	CAU	building and repair	1
Plants used in artisanal fisheries on the Western Mediterranean coasts of Italy	not mentioned	Cannabis sativa L.	Italy	Europe	Savo, V., La Rocca, A., Caneva, G., Rapallo, F., Cornara, L.	Cannabis sativa L.	Cannabis	Cannabis sativa	no	yes	Cannabaceae	not specified	Non aquatic	not mentioned	Fish nets	fish nets	FSN	fiber uses	1
Plants used in artisanal fisheries on the Western Mediterranean coasts of Italy	not mentioned	Cannabis sativa L.	Italy	Europe	Savo, V., La Rocca, A., Caneva, G., Rapallo, F., Cornara, L.	Cannabis sativa L.	Cannabis	Cannabis sativa	no	yes	Cannabaceae	not specified	Non aquatic	not mentioned	Ropes	ropes	ROP	fiber uses	1
Plants used in artisanal fisheries on the Western Mediterranean coasts of Italy	not mentioned	Castanea sativa Miller	Italy	Europe	Savo, V., La Rocca, A., Caneva, G., Rapallo, F., Cornara, L.	Castanea sativa Mill.	Castanea	Castanea sativa	no	yes	Fagaceae	not specified	Non aquatic	not mentioned	Barrels	barrels	BAR	building and repair	1
Plants used in artisanal fisheries on the Western Mediterranean coasts of Italy	not mentioned	Castanea sativa Miller	Italy	Europe	Savo, V., La Rocca, A., Caneva, G., Rapallo, F., Cornara, L.	Castanea sativa Mill.	Castanea	Castanea sativa	no	yes	Fagaceae	not specified	Non aquatic	not mentioned	Basketry	basketry	BAS	fiber uses	1
Plants used in artisanal fisheries on the Western Mediterranean coasts of Italy	not mentioned	Castanea sativa Miller	Italy	Europe	Savo, V., La Rocca, A., Caneva, G., Rapallo, F., Cornara, L.	Castanea sativa Mill.	Castanea	Castanea sativa	no	yes	Fagaceae	not specified	Non aquatic	not mentioned	Dyeing of fish nets	dye nets	DYN	building and repair	1
Plants used in artisanal fisheries on the Western Mediterranean coasts of Italy	not mentioned	Castanea sativa Miller	Italy	Europe	Savo, V., La Rocca, A., Caneva, G., Rapallo, F., Cornara, L.	Castanea sativa Mill.	Castanea	Castanea sativa	no	yes	Fagaceae	not specified	Non aquatic	not mentioned	Fish nets	fish nets	FSN	fiber uses	1
Plants used in artisanal fisheries on the Western Mediterranean coasts of Italy	not mentioned	Castanea sativa Miller	Italy	Europe	Savo, V., La Rocca, A., Caneva, G., Rapallo, F., Cornara, L.	Castanea sativa Mill.	Castanea	Castanea sativa	no	yes	Fagaceae	not specified	Non aquatic	not mentioned	Fish traps	fish traps	FST	fishing	1
Plants used in artisanal fisheries on the Western Mediterranean coasts of Italy	not mentioned	Castanea sativa Miller	Italy	Europe	Savo, V., La Rocca, A., Caneva, G., Rapallo, F., Cornara, L.	Castanea sativa Mill.	Castanea	Castanea sativa	no	yes	Fagaceae	not specified	Non aquatic	not mentioned	Grill	grill	GRL	building and repair	1
Plants used in artisanal fisheries on the Western Mediterranean coasts of Italy	not mentioned	Castanea sativa Miller	Italy	Europe	Savo, V., La Rocca, A., Caneva, G., Rapallo, F., Cornara, L.	Castanea sativa Mill.	Castanea	Castanea sativa	no	yes	Fagaceae	not specified	Non aquatic	not mentioned	Mussel farming	mussel farming	MSF	fishing	1
Plants used in artisanal fisheries on the Western Mediterranean coasts of Italy	not mentioned	Castanea sativa Miller	Italy	Europe	Savo, V., La Rocca, A., Caneva, G., Rapallo, F., Cornara, L.	Castanea sativa Mill.	Castanea	Castanea sativa	no	yes	Fagaceae	not specified	Non aquatic	not mentioned	Ship building	build ships	SHP	building and repair	1
Plants used in artisanal fisheries on the Western Mediterranean coasts of Italy	not mentioned	Castanea sativa Miller	Italy	Europe	Savo, V., La Rocca, A., Caneva, G., Rapallo, F., Cornara, L.	Castanea sativa Mill.	Castanea	Castanea sativa	no	yes	Fagaceae	not specified	Non aquatic	not mentioned	Tools	tools	TOL	building and repair	1
Traditonal uses of plants in the Tolfa-Cerite-Manziate area (central Italy)	not mentioned	Castanea sativa Mill.	Italy	Europe	Guarrera, P.M., Savo, V., Caneva, G.	Castanea sativa Mill.	Castanea	Castanea sativa	no	yes	Fagaceae	Fagaceae	Non aquatic	wood	to make oars	make oars	OAR	building and repair	1
Plants used in artisanal fisheries on the Western Mediterranean coasts of Italy	not mentioned	Ceratonia siliqua L.	Italy	Europe	Savo, V., La Rocca, A., Caneva, G., Rapallo, F., Cornara, L.	Ceratonia siliqua L.	Ceratonia	Ceratonia siliqua	yes	no	Fabaceae	not specified	Non aquatic	not mentioned	Ship building	build ships	SHP	building and repair	1
Plants used in artisanal fisheries on the Western Mediterranean coasts of Italy	not mentioned	Chamaerops humilis L.	Italy	Europe	Savo, V., La Rocca, A., Caneva, G., Rapallo, F., Cornara, L.	Chamaerops humilis L.	Chamaerops	Chamaerops humilis	yes	no	Arecaceae	not specified	Non aquatic	not mentioned	Fish nets	fish nets	FSN	fiber uses	1
Plants used in artisanal fisheries on the Western Mediterranean coasts of Italy	not mentioned	Chamaerops humilis L.	Italy	Europe	Savo, V., La Rocca, A., Caneva, G., Rapallo, F., Cornara, L.	Chamaerops humilis L.	Chamaerops	Chamaerops humilis	yes	no	Arecaceae	not specified	Non aquatic	not mentioned	Fishing	fishing	FIS	fishing	1
Plants used in artisanal fisheries on the Western Mediterranean coasts of Italy	not mentioned	Chamaerops humilis L.	Italy	Europe	Savo, V., La Rocca, A., Caneva, G., Rapallo, F., Cornara, L.	Chamaerops humilis L.	Chamaerops	Chamaerops humilis	yes	no	Arecaceae	not specified	Non aquatic	not mentioned	Ropes	ropes	ROP	fiber uses	1
Plants used in artisanal fisheries on the Western Mediterranean coasts of Italy	not mentioned	Chamaerops humilis L.	Italy	Europe	Savo, V., La Rocca, A., Caneva, G., Rapallo, F., Cornara, L.	Chamaerops humilis L.	Chamaerops	Chamaerops humilis	yes	no	Arecaceae	not specified	Non aquatic	not mentioned	Shrouds	shrouds	SHR	building and repair	1
Plants used in artisanal fisheries on the Western Mediterranean coasts of Italy	not mentioned	Citrus limon (L.) Burm. f.	Italy	Europe	Savo, V., La Rocca, A., Caneva, G., Rapallo, F., Cornara, L.	Citrus × limon (L.) Osbeck	Citrus	Citrus × limon	not mentioned	not mentioned	Rutaceae	not specified	Non aquatic	not mentioned	Ramps	ramps	RAM	building and repair	1
Plants used in artisanal fisheries on the Western Mediterranean coasts of Italy	not mentioned	Citrus aurantium L.	Italy	Europe	Savo, V., La Rocca, A., Caneva, G., Rapallo, F., Cornara, L.	Citrus aurantium L.	Citrus	Citrus aurantium L.	yes	no	Rutaceae	not specified	Non aquatic	not mentioned	Ramps	ramps	RAM	building and repair	1
Plants used in artisanal fisheries on the Western Mediterranean coasts of Italy	not mentioned	Cocos nucifera L.	Italy	Europe	Savo, V., La Rocca, A., Caneva, G., Rapallo, F., Cornara, L.	Cocos nucifera L.	Cocos	Cocos nucifera	not mentioned	not mentioned	Arecaceae	not specified	Non aquatic	not mentioned	Fish nets	fish nets	FSN	fiber uses	1
Plants used in artisanal fisheries on the Western Mediterranean coasts of Italy	not mentioned	Cocos nucifera L.	Italy	Europe	Savo, V., La Rocca, A., Caneva, G., Rapallo, F., Cornara, L.	Cocos nucifera L.	Cocos	Cocos nucifera	not mentioned	not mentioned	Arecaceae	not specified	Non aquatic	not mentioned	Ropes	ropes	ROP	fiber uses	1
Plants used in artisanal fisheries on the Western Mediterranean coasts of Italy	not mentioned	Cormus domestica (L.) Spach	Italy	Europe	Savo, V., La Rocca, A., Caneva, G., Rapallo, F., Cornara, L.	Cormus domestica (L.) Spach	Cormus	Cormus domestica	yes	no	Rosaceae	not specified	Non aquatic	not mentioned	Ramps	ramps	RAM	building and repair	1
Plants used in artisanal fisheries on the Western Mediterranean coasts of Italy	not mentioned	Cormus domestica (L.) Spach	Italy	Europe	Savo, V., La Rocca, A., Caneva, G., Rapallo, F., Cornara, L.	Cormus domestica (L.) Spach	Cormus	Cormus domestica	yes	no	Rosaceae	not specified	Non aquatic	not mentioned	Ship building	build ships	SHP	building and repair	1
Plants used in artisanal fisheries on the Western Mediterranean coasts of Italy	not mentioned	Daphne gnidium L.	Italy	Europe	Savo, V., La Rocca, A., Caneva, G., Rapallo, F., Cornara, L.	Daphne gnidium L.	Daphne	Daphne gnidium	yes	no	Thymelaeaceae	not specified	Non aquatic	not mentioned	Illegal fishing	illegal fishing	ILF	fishing	1
Plants used in artisanal fisheries on the Western Mediterranean coasts of Italy	not mentioned	Erica arborea L.	Italy	Europe	Savo, V., La Rocca, A., Caneva, G., Rapallo, F., Cornara, L.	Erica arborea L.	Erica	Erica arborea	yes	no	Ericaceae	not specified	Non aquatic	not mentioned	Basketry	basketry	BAS	fiber uses	1
Plants used in artisanal fisheries on the Western Mediterranean coasts of Italy	not mentioned	Erica arborea L.	Italy	Europe	Savo, V., La Rocca, A., Caneva, G., Rapallo, F., Cornara, L.	Erica arborea L.	Erica	Erica arborea	yes	no	Ericaceae	not specified	Non aquatic	not mentioned	Fish traps	fish traps	FST	fishing	1
Traditonal uses of plants in the Tolfa-Cerite-Manziate area (central Italy)	Erba mora, Tutumagliu	Euphorbia characias L.	Italy	Europe	Guarrera, P.M., Savo, V., Caneva, G.	Euphorbia characias L.	Euphorbia	Euphorbia characias	yes	no	Euphorbiaceae	Euphorbiaceae	Non aquatic	aerial parts	the plants was used for illegal fishing in freshwater basins (marshes,diches)	illegal fishing	ILF	fishing	1
Plants used in artisanal fisheries on the Western Mediterranean coasts of Italy	not mentioned	Euphorbia characias L.	Italy	Europe	Savo, V., La Rocca, A., Caneva, G., Rapallo, F., Cornara, L.	Euphorbia characias L.	Euphorbia	Euphorbia characias	yes	no	Euphorbiaceae	not specified	Non aquatic	not mentioned	Fishing	fishing	FIS	fishing	1
Plants used in artisanal fisheries on the Western Mediterranean coasts of Italy	not mentioned	Euphorbia dendroides L.	Italy	Europe	Savo, V., La Rocca, A., Caneva, G., Rapallo, F., Cornara, L.	Euphorbia dendroides L.	Euphorbia	Euphorbia dendroides	yes	no	Euphorbiaceae	not specified	Non aquatic	not mentioned	Illegal fishing	illegal fishing	ILF	fishing	1
Ethnobotany of the Aegadian Islands: safeguarding biocultural refugia in the Mediterranean	camarruni	Euphorbia dendroides L.	Italy	Europe	La Rosa, A., Cornara, L., Saitta, A., Salam, A.M., Grammatico, S., Caputo, M., La Mantia, T., Quave, C.L.	Euphorbia dendroides L.	Euphorbia	Euphorbia dendroides	yes	no	Euphorbiaceae	not specified	Non aquatic	stems	to catch fish	catching fish	CAF	fishing	1
Ethnobotany of the Aegadian Islands: safeguarding biocultural refugia in the Mediterranean	camarruni	Euphorbia dendroides L.	Italy	Europe	La Rosa, A., Cornara, L., Saitta, A., Salam, A.M., Grammatico, S., Caputo, M., La Mantia, T., Quave, C.L.	Euphorbia dendroides L.	Euphorbia	Euphorbia dendroides	yes	no	Euphorbiaceae	not specified	Non aquatic	latex	to catch fish	catching fish	CAF	fishing	1
Ethnobotany of the Aegadian Islands: safeguarding biocultural refugia in the Mediterranean	camarruni	Euphorbia dendroides L.	Italy	Europe	La Rosa, A., Cornara, L., Saitta, A., Salam, A.M., Grammatico, S., Caputo, M., La Mantia, T., Quave, C.L.	Euphorbia dendroides L.	Euphorbia	Euphorbia dendroides	yes	no	Euphorbiaceae	not specified	Non aquatic	latex	use as bait	bait	BAI	fishing	1
Ethnobotany of the Aegadian Islands: safeguarding biocultural refugia in the Mediterranean	camarruni	Euphorbia dendroides L.	Italy	Europe	La Rosa, A., Cornara, L., Saitta, A., Salam, A.M., Grammatico, S., Caputo, M., La Mantia, T., Quave, C.L.	Euphorbia dendroides L.	Euphorbia	Euphorbia dendroides	yes	no	Euphorbiaceae	not specified	Non aquatic	latex	use to stun fish, then catch the stunned fish	catching fish	CAF	fishing	1
Plants used in artisanal fisheries on the Western Mediterranean coasts of Italy	not mentioned	Euphorbia helioscopia L.	Italy	Europe	Savo, V., La Rocca, A., Caneva, G., Rapallo, F., Cornara, L.	Euphorbia helioscopia L.	Euphorbia	Euphorbia helioscopia	yes	no	Euphorbiaceae	not specified	Non aquatic	not mentioned	Illegal fishing	illegal fishing	ILF	fishing	1
Plants used in artisanal fisheries on the Western Mediterranean coasts of Italy	not mentioned	Fagus sylvatica L.	Italy	Europe	Savo, V., La Rocca, A., Caneva, G., Rapallo, F., Cornara, L.	Fagus sylvatica L.	Fagus	Fagus sylvatica	yes	no	Fagaceae	not specified	Non aquatic	not mentioned	Barrels	barrels	BAR	building and repair	1
Plants used in artisanal fisheries on the Western Mediterranean coasts of Italy	not mentioned	Fagus sylvatica L.	Italy	Europe	Savo, V., La Rocca, A., Caneva, G., Rapallo, F., Cornara, L.	Fagus sylvatica L.	Fagus	Fagus sylvatica	yes	no	Fagaceae	not specified	Non aquatic	not mentioned	Ship building	build ships	SHP	building and repair	1
Plants used in artisanal fisheries on the Western Mediterranean coasts of Italy	not mentioned	Fagus sylvatica L.	Italy	Europe	Savo, V., La Rocca, A., Caneva, G., Rapallo, F., Cornara, L.	Fagus sylvatica L.	Fagus	Fagus sylvatica	yes	no	Fagaceae	not specified	Non aquatic	not mentioned	Tools	tools	TOL	building and repair	1
Plants used in artisanal fisheries on the Western Mediterranean coasts of Italy	not mentioned	Fraxinus ornus L.	Italy	Europe	Savo, V., La Rocca, A., Caneva, G., Rapallo, F., Cornara, L.	Fraxinus ornus L.	Fraxinus	Fraxinus ornus	yes	no	Oleaceae	not specified	Non aquatic	not mentioned	Barrels	barrels	BAR	building and repair	1
Plants used in artisanal fisheries on the Western Mediterranean coasts of Italy	not mentioned	Fraxinus ornus L.	Italy	Europe	Savo, V., La Rocca, A., Caneva, G., Rapallo, F., Cornara, L.	Fraxinus ornus L.	Fraxinus	Fraxinus ornus	yes	no	Oleaceae	not specified	Non aquatic	not mentioned	Fish traps	fish traps	FST	fishing	1
Plants used in artisanal fisheries on the Western Mediterranean coasts of Italy	not mentioned	Fraxinus ornus L.	Italy	Europe	Savo, V., La Rocca, A., Caneva, G., Rapallo, F., Cornara, L.	Fraxinus ornus L.	Fraxinus	Fraxinus ornus	yes	no	Oleaceae	not specified	Non aquatic	not mentioned	Ship building	build ships	SHP	building and repair	1
Plants used in artisanal fisheries on the Western Mediterranean coasts of Italy	not mentioned	Fraxinus ornus L. subsp. ornus	Italy	Europe	Savo, V., La Rocca, A., Caneva, G., Rapallo, F., Cornara, L.	Fraxinus ornus L.	Fraxinus	Fraxinus ornus	yes	no	Oleaceae	not specified	Non aquatic	not mentioned	Ship building	build ships	SHP	building and repair	1
Plants used in artisanal fisheries on the Western Mediterranean coasts of Italy	not mentioned	Fraxinus ornus L.	Italy	Europe	Savo, V., La Rocca, A., Caneva, G., Rapallo, F., Cornara, L.	Fraxinus ornus L.	Fraxinus	Fraxinus ornus	yes	no	Oleaceae	not specified	Non aquatic	not mentioned	Tools	tools	TOL	building and repair	1
Plants used in artisanal fisheries on the Western Mediterranean coasts of Italy	not mentioned	Helichrysum italicum (Roth) G. Don	Italy	Europe	Savo, V., La Rocca, A., Caneva, G., Rapallo, F., Cornara, L.	Helichrysum italicum (Roth) G.Don	Helichrysum	Helichrysum italicum	yes	no	Asteraceae	not specified	Non aquatic	not mentioned	Bait	bait	BAI	fishing	1
Ethnobotany of the Aegadian Islands: safeguarding biocultural refugia in the Mediterranean	sapunara	Jacobaea maritima (L.) Pelser & Meijden subsp. sicula N.G. Passal.,Peruzzi & Pellegrino	Italy	Europe	La Rosa, A., Cornara, L., Saitta, A., Salam, A.M., Grammatico, S., Caputo, M., La Mantia, T., Quave, C.L.	Jacobaea maritima (L.) Pelser & Meijden	Jacobaea	Jacobaea maritima	yes	no	Asteraceae	not specified	Non aquatic	whole plant	cover boats	cover boats	CVB	building and repair	1
Plants used in artisanal fisheries on the Western Mediterranean coasts of Italy	not mentioned	Juglans regia L.	Italy	Europe	Savo, V., La Rocca, A., Caneva, G., Rapallo, F., Cornara, L.	Juglans regia L.	Juglans	Juglans regia	no	yes	Juglandaceae	not specified	Non aquatic	not mentioned	Ship building	build ships	SHP	building and repair	1
Plants used in artisanal fisheries on the Western Mediterranean coasts of Italy	not mentioned	Juncus acutus L.	Italy	Europe	Savo, V., La Rocca, A., Caneva, G., Rapallo, F., Cornara, L.	Juncus acutus L.	Juncus	Juncus acutus	yes	no	Juncaceae	not specified	Non aquatic	not mentioned	Fish traps	fish traps	FST	fishing	1
Plants used in artisanal fisheries on the Western Mediterranean coasts of Italy	not mentioned	Juncus acutus L.	Italy	Europe	Savo, V., La Rocca, A., Caneva, G., Rapallo, F., Cornara, L.	Juncus acutus L.	Juncus	Juncus acutus	yes	no	Juncaceae	not specified	Non aquatic	not mentioned	Ship building	build ships	SHP	building and repair	1
Ethnobotany of the Aegadian Islands: safeguarding biocultural refugia in the Mediterranean	giuncu	Juncus acutus	Italy	Europe	La Rosa, A., Cornara, L., Saitta, A., Salam, A.M., Grammatico, S., Caputo, M., La Mantia, T., Quave, C.L.	Juncus acutus L.	Juncus	Juncus acutus	yes	no	Juncaceae	not specified	Non aquatic	aerial parts	to weave fish traps	weaving fish traps	WFT	fiber uses	1
Plants used in artisanal fisheries on the Western Mediterranean coasts of Italy	not mentioned	Juncus maritimus Lam.	Italy	Europe	Savo, V., La Rocca, A., Caneva, G., Rapallo, F., Cornara, L.	Juncus maritimus Lam.	Juncus	Juncus maritimus	yes	no	Juncaceae	not specified	Non aquatic	not mentioned	Fish traps	fish traps	FST	fishing	1
Plants used in artisanal fisheries on the Western Mediterranean coasts of Italy	not mentioned	Laburnum anagyroides Medik	Italy	Europe	Savo, V., La Rocca, A., Caneva, G., Rapallo, F., Cornara, L.	Laburnum anagyroides Medik.	Laburnum	Laburnum anagyroides	yes	no	Fabaceae	not specified	Non aquatic	not mentioned	Ship building	build ships	SHP	building and repair	1
Plants used in artisanal fisheries on the Western Mediterranean coasts of Italy	not mentioned	Larix decidua Mill.	Italy	Europe	Savo, V., La Rocca, A., Caneva, G., Rapallo, F., Cornara, L.	Larix decidua Mill.	Larix	Larix decidua	yes	no	Pinaceae	not specified	Non aquatic	not mentioned	Ship building	build ships	SHP	building and repair	1
Plants used in artisanal fisheries on the Western Mediterranean coasts of Italy	not mentioned	Laurus nobilis L.	Italy	Europe	Savo, V., La Rocca, A., Caneva, G., Rapallo, F., Cornara, L.	Laurus nobilis L.	Laurus	Laurus nobilis	yes	no	Lauraceae	not specified	Non aquatic	not mentioned	Fishing	fishing	FIS	fishing	1
Plants used in artisanal fisheries on the Western Mediterranean coasts of Italy	not mentioned	Linum usitatissimum L.	Italy	Europe	Savo, V., La Rocca, A., Caneva, G., Rapallo, F., Cornara, L.	Linum usitatissimum L.	Linum	Linum usitatissimum	no	yes	Linaceae	not specified	Non aquatic	not mentioned	Coloring	coloring	CLR	building and repair	1
Plants used in artisanal fisheries on the Western Mediterranean coasts of Italy	not mentioned	Linum usitatissimum L.	Italy	Europe	Savo, V., La Rocca, A., Caneva, G., Rapallo, F., Cornara, L.	Linum usitatissimum L.	Linum	Linum usitatissimum	no	yes	Linaceae	not specified	Non aquatic	not mentioned	Tools	tools	TOL	building and repair	1
Plants used in artisanal fisheries on the Western Mediterranean coasts of Italy	not mentioned	Lygeum spartum L.	Italy	Europe	Savo, V., La Rocca, A., Caneva, G., Rapallo, F., Cornara, L.	Lygeum spartum Loefl. ex L.	Lygeum	Lygeum spartum	yes	no	Poaceae	not specified	Non aquatic	not mentioned	Fish nets	fish nets	FSN	fiber uses	1
Plants used in artisanal fisheries on the Western Mediterranean coasts of Italy	not mentioned	Lygeum spartum L.	Italy	Europe	Savo, V., La Rocca, A., Caneva, G., Rapallo, F., Cornara, L.	Lygeum spartum Loefl. ex L.	Lygeum	Lygeum spartum	yes	no	Poaceae	not specified	Non aquatic	not mentioned	Ropes	ropes	ROP	fiber uses	1
Plants used in artisanal fisheries on the Western Mediterranean coasts of Italy	not mentioned	Mespilus germanica L.	Italy	Europe	Savo, V., La Rocca, A., Caneva, G., Rapallo, F., Cornara, L.	Mespilus germanica L.	Mespilus	Mespilus germanica L.	no	yes	Rosaceae	not specified	Non aquatic	not mentioned	Ship building	build ships	SHP	building and repair	1
Plants used in artisanal fisheries on the Western Mediterranean coasts of Italy	not mentioned	Morus alba L.	Italy	Europe	Savo, V., La Rocca, A., Caneva, G., Rapallo, F., Cornara, L.	Morus alba L.	Morus	Morus alba	no	yes	Moraceae	not specified	Non aquatic	not mentioned	Ship building	build ships	SHP	building and repair	1
Plants used in artisanal fisheries on the Western Mediterranean coasts of Italy	not mentioned	Myrtus communis L.	Italy	Europe	Savo, V., La Rocca, A., Caneva, G., Rapallo, F., Cornara, L.	Myrtus communis L.	Myrtus	Myrtus communis	yes	no	Myrtaceae	not specified	Non aquatic	not mentioned	Bait	bait	BAI	fishing	1
Plants used in artisanal fisheries on the Western Mediterranean coasts of Italy	not mentioned	Myrtus communis L.	Italy	Europe	Savo, V., La Rocca, A., Caneva, G., Rapallo, F., Cornara, L.	Myrtus communis L.	Myrtus	Myrtus communis	yes	no	Myrtaceae	not specified	Non aquatic	not mentioned	Fish traps	fish traps	FST	fishing	1
Plants used in artisanal fisheries on the Western Mediterranean coasts of Italy	not mentioned	Myrtus communis L. subsp. communis	Italy	Europe	Savo, V., La Rocca, A., Caneva, G., Rapallo, F., Cornara, L.	Myrtus communis L.	Myrtus	Myrtus communis	yes	no	Myrtaceae	not specified	Non aquatic	not mentioned	Fish traps	fish traps	FST	fishing	1
Plants used in artisanal fisheries on the Western Mediterranean coasts of Italy	not mentioned	Myrtus communis L.	Italy	Europe	Savo, V., La Rocca, A., Caneva, G., Rapallo, F., Cornara, L.	Myrtus communis L.	Myrtus	Myrtus communis	yes	no	Myrtaceae	not specified	Non aquatic	not mentioned	Tools	tools	TOL	building and repair	1
Ethnobotany of the Aegadian Islands: safeguarding biocultural refugia in the Mediterranean	murtidda	Myrtus communis L.	Italy	Europe	La Rosa, A., Cornara, L., Saitta, A., Salam, A.M., Grammatico, S., Caputo, M., La Mantia, T., Quave, C.L.	Myrtus communis L.	Myrtus	Myrtus communis	yes	no	Myrtaceae	not specified	Non aquatic	branches	repair fishing nets	repair fishing nets	RFI	building and repair	1
Plants used in artisanal fisheries on the Western Mediterranean coasts of Italy	not mentioned	Myrtus communis L.	Italy	Europe	Savo, V., La Rocca, A., Caneva, G., Rapallo, F., Cornara, L.	Myrtus communis L.	Myrtus	Myrtus communis	yes	no	Myrtaceae	not specified	Non aquatic	not mentioned	Basketry	basketry	BAS	fiber uses	1
Traditonal uses of plants in the Tolfa-Cerite-Manziate area (central Italy)	Barbaraschio, Barbarassio	Verbascum sp.	Italy	Europe	Guarrera, P.M., Savo, V., Caneva, G.	Verbascum sp.	Verbascum	Verbascum sp.	yes	no	Scrophulariaceae	Scrophulariaceae	Non aquatic	aerial parts	crushed and thrown in the water to stun fishes (less string effect of E. charachias). The powder of the dried plant was mixed slowly into the water.	to stun fishes	TSF	fishing	1
Plants used in artisanal fisheries on the Western Mediterranean coasts of Italy	not mentioned	Salix sp.	Italy	Europe	Savo, V., La Rocca, A., Caneva, G., Rapallo, F., Cornara, L.	Salix sp.	Salix	Salix sp.	yes	no	Salicaceae	not specified	Non aquatic	not mentioned	Barrels	barrels	BAR	building and repair	1
Plants used in artisanal fisheries on the Western Mediterranean coasts of Italy	not mentioned	Juncus sp. pl.	Italy	Europe	Savo, V., La Rocca, A., Caneva, G., Rapallo, F., Cornara, L.	Juncus spp.	Juncus	Juncus spp.	yes	no	Juncaceae	not specified	Non aquatic	not mentioned	Basketry	basketry	BAS	fiber uses	1
Plants used in artisanal fisheries on the Western Mediterranean coasts of Italy	not mentioned	Gossypium sp. pl.	Italy	Europe	Savo, V., La Rocca, A., Caneva, G., Rapallo, F., Cornara, L.	Gossypium spp.	Gossypium	Gossypium spp.	no	yes	Malvaceae	not specified	Non aquatic	not mentioned	Caulking	Caulking	CAU	building and repair	1
Plants used in artisanal fisheries on the Western Mediterranean coasts of Italy	not mentioned	Pinus sp.	Italy	Europe	Savo, V., La Rocca, A., Caneva, G., Rapallo, F., Cornara, L.	Pinus spp.	Pinus	Pinus spp.	yes	no	Pinaceae	not specified	Non aquatic	not mentioned	Dyeing of fish nets	dye nets	DYN	building and repair	1
Plants used in artisanal fisheries on the Western Mediterranean coasts of Italy	not mentioned	Pinus sp. pl.	Italy	Europe	Savo, V., La Rocca, A., Caneva, G., Rapallo, F., Cornara, L.	Pinus spp.	Pinus	Pinus spp.	yes	no	Pinaceae	not specified	Non aquatic	not mentioned	Dyeing of fish nets	dye nets	DYN	building and repair	1
Plants used in artisanal fisheries on the Western Mediterranean coasts of Italy	not mentioned	Gossypium sp. pl.	Italy	Europe	Savo, V., La Rocca, A., Caneva, G., Rapallo, F., Cornara, L.	Gossypium spp.	Gossypium	Gossypium spp.	no	yes	Malvaceae	not specified	Non aquatic	not mentioned	Fish nets	fish nets	FSN	fiber uses	1
Plants used in artisanal fisheries on the Western Mediterranean coasts of Italy	not mentioned	Gossypium sp. pl.	Italy	Europe	Savo, V., La Rocca, A., Caneva, G., Rapallo, F., Cornara, L.	Gossypium spp.	Gossypium	Gossypium spp.	no	yes	Malvaceae	not specified	Non aquatic	not mentioned	Fish traps	fish traps	FST	fishing	1
Plants used in artisanal fisheries on the Western Mediterranean coasts of Italy	not mentioned	"Juncus sp."	Italy	Europe	Savo, V., La Rocca, A., Caneva, G., Rapallo, F., Cornara, L.	Juncus spp.	Juncus	Juncus spp.	yes	no	Juncaceae	not specified	Non aquatic	not mentioned	Fish traps	fish traps	FST	fishing	1
Plants used in artisanal fisheries on the Western Mediterranean coasts of Italy	not mentioned	"Juncus sp. pl."	Italy	Europe	Savo, V., La Rocca, A., Caneva, G., Rapallo, F., Cornara, L.	Juncus spp.	Juncus	Juncus spp.	yes	no	Juncaceae	not specified	Non aquatic	not mentioned	Fish traps	fish traps	FST	fishing	1
Plants used in artisanal fisheries on the Western Mediterranean coasts of Italy	not mentioned	Salix sp.	Italy	Europe	Savo, V., La Rocca, A., Caneva, G., Rapallo, F., Cornara, L.	Salix sp.	Salix	Salix sp.	yes	no	Salicaceae	not specified	Non aquatic	not mentioned	Fish traps	fish traps	FST	fishing	1
Plants used in artisanal fisheries on the Western Mediterranean coasts of Italy	not mentioned	Gossypium sp. pl.	Italy	Europe	Savo, V., La Rocca, A., Caneva, G., Rapallo, F., Cornara, L.	Gossypium spp.	Gossypium	Gossypium spp.	no	yes	Malvaceae	not specified	Non aquatic	not mentioned	Fishing	fishing	FIS	fishing	1
Plants used in artisanal fisheries on the Western Mediterranean coasts of Italy	not mentioned	Juniperus sp. pl.	Italy	Europe	Savo, V., La Rocca, A., Caneva, G., Rapallo, F., Cornara, L.	Juniperus spp.	Juniperus	Juniperus spp.	yes	no	Cupressaceae	not specified	Non aquatic	not mentioned	Fishing	fishing	FIS	fishing	1
Plants used in artisanal fisheries on the Western Mediterranean coasts of Italy	not mentioned	Juncus sp. pl.	Italy	Europe	Savo, V., La Rocca, A., Caneva, G., Rapallo, F., Cornara, L.	Juncus spp.	Juncus	Juncus spp.	yes	no	Juncaceae	not specified	Non aquatic	not mentioned	Ropes	ropes	ROP	fiber uses	1
Plants used in artisanal fisheries on the Western Mediterranean coasts of Italy	not mentioned	Juniperus sp. pl.	Italy	Europe	Savo, V., La Rocca, A., Caneva, G., Rapallo, F., Cornara, L.	Juniperus spp.	Juniperus	Juniperus spp.	yes	no	Cupressaceae	not specified	Non aquatic	not mentioned	Ship building	build ships	SHP	building and repair	1
Plants used in artisanal fisheries on the Western Mediterranean coasts of Italy	not mentioned	Morus sp.	Italy	Europe	Savo, V., La Rocca, A., Caneva, G., Rapallo, F., Cornara, L.	Morus sp.	Morus	Morus sp.	no	yes	Moraceae	not specified	Non aquatic	not mentioned	Ship building	build ships	SHP	building and repair	1
Plants used in artisanal fisheries on the Western Mediterranean coasts of Italy	not mentioned	Pinus sp.	Italy	Europe	Savo, V., La Rocca, A., Caneva, G., Rapallo, F., Cornara, L.	Pinus spp.	Pinus	Pinus spp.	yes	no	Pinaceae	not specified	Non aquatic	not mentioned	Ship building	build ships	SHP	building and repair	1
Plants used in artisanal fisheries on the Western Mediterranean coasts of Italy	not mentioned	Quercus sp.	Italy	Europe	Savo, V., La Rocca, A., Caneva, G., Rapallo, F., Cornara, L.	Quercus sp.	Quercus	Quercus sp.	yes	no	Fagaceae	not specified	Non aquatic	not mentioned	Ship building	build ships	SHP	building and repair	1
Plants used in artisanal fisheries on the Western Mediterranean coasts of Italy	not mentioned	Olea europaea L.	Italy	Europe	Savo, V., La Rocca, A., Caneva, G., Rapallo, F., Cornara, L.	Olea europaea L.	Olea	Olea europaea	yes	no	Oleaceae	not specified	Non aquatic	not mentioned	Fish traps	fish traps	FST	fishing	1
Plants used in artisanal fisheries on the Western Mediterranean coasts of Italy	not mentioned	Olea europaea L.	Italy	Europe	Savo, V., La Rocca, A., Caneva, G., Rapallo, F., Cornara, L.	Olea europaea L.	Olea	Olea europaea	yes	no	Oleaceae	not specified	Non aquatic	not mentioned	Fishing	fishing	FIS	fishing	1
Plants used in artisanal fisheries on the Western Mediterranean coasts of Italy	not mentioned	Olea europaea L.	Italy	Europe	Savo, V., La Rocca, A., Caneva, G., Rapallo, F., Cornara, L.	Olea europaea L.	Olea	Olea europaea	yes	no	Oleaceae	not specified	Non aquatic	not mentioned	Ramps	ramps	RAM	building and repair	1
Plants used in artisanal fisheries on the Western Mediterranean coasts of Italy	not mentioned	Olea europaea L.	Italy	Europe	Savo, V., La Rocca, A., Caneva, G., Rapallo, F., Cornara, L.	Olea europaea L.	Olea	Olea europaea	yes	no	Oleaceae	not specified	Non aquatic	not mentioned	Ship building	build ships	SHP	building and repair	1
Plants used in artisanal fisheries on the Western Mediterranean coasts of Italy	not mentioned	Olea europaea L.	Italy	Europe	Savo, V., La Rocca, A., Caneva, G., Rapallo, F., Cornara, L.	Olea europaea L.	Olea	Olea europaea	yes	no	Oleaceae	not specified	Non aquatic	not mentioned	Tools	tools	TOL	building and repair	1
Plants used in artisanal fisheries on the Western Mediterranean coasts of Italy	not mentioned	Olea europaea L.	Italy	Europe	Savo, V., La Rocca, A., Caneva, G., Rapallo, F., Cornara, L.	Olea europaea L.	Olea	Olea europaea	yes	no	Oleaceae	not specified	Non aquatic	not mentioned	Basketry	basketry	BAS	fiber uses	1
Plants used in artisanal fisheries on the Western Mediterranean coasts of Italy	not mentioned	Opuntia ficus-indica (L.) Miller	Italy	Europe	Savo, V., La Rocca, A., Caneva, G., Rapallo, F., Cornara, L.	Opuntia ficus-indica (L.) Mill.	Opuntia	Opuntia ficus-indica	no	yes	Cactaceae	not specified	Non aquatic	not mentioned	Making ships go faster	make ships go faster	SGF	building and repair	1
Plants used in artisanal fisheries on the Western Mediterranean coasts of Italy	not mentioned	Phillyrea angustifolia L.	Italy	Europe	Savo, V., La Rocca, A., Caneva, G., Rapallo, F., Cornara, L.	Phillyrea angustifolia L.	Phillyrea	Phillyrea angustifolia	yes	no	Oleaceae	not specified	Non aquatic	not mentioned	Tools	tools	TOL	building and repair	1
Plants used in artisanal fisheries on the Western Mediterranean coasts of Italy	not mentioned	Phormium tenax J.R. et G. Forster	Italy	Europe	Savo, V., La Rocca, A., Caneva, G., Rapallo, F., Cornara, L.	Phormium tenax J.R.Forst. & G.Forst.	Phormium	Phormium tenax	not mentioned	not mentioned	Asphodelaceae	not specified	Non aquatic	not mentioned	Fish nets	fish nets	FSN	fiber uses	1
Plants used in artisanal fisheries on the Western Mediterranean coasts of Italy	not mentioned	Phormium tenax J.R. et G. Forster	Italy	Europe	Savo, V., La Rocca, A., Caneva, G., Rapallo, F., Cornara, L.	Phormium tenax J.R.Forst. & G.Forst.	Phormium	Phormium tenax	not mentioned	not mentioned	Asphodelaceae	not specified	Non aquatic	not mentioned	Ropes	ropes	ROP	fiber uses	1
Plants used in artisanal fisheries on the Western Mediterranean coasts of Italy	not mentioned	Phragmites australis (Cav.) Trin.	Italy	Europe	Savo, V., La Rocca, A., Caneva, G., Rapallo, F., Cornara, L.	Phragmites australis (Cav.) Trin. ex Steud.	Phragmites	Phragmites australis	yes	no	Poaceae	not specified	Non aquatic	not mentioned	Dams of fish ponds	dams of fish ponds	DFP	habitat	1
Plants used in artisanal fisheries on the Western Mediterranean coasts of Italy	not mentioned	Picea abies (L.) H. Karst.	Italy	Europe	Savo, V., La Rocca, A., Caneva, G., Rapallo, F., Cornara, L.	Picea abies (L.) H.Karst.	Picea	Picea abies	yes	no	Pinaceae	not specified	Non aquatic	not mentioned	Ship building	build ships	SHP	building and repair	1
Plants used in artisanal fisheries on the Western Mediterranean coasts of Italy	not mentioned	Picea abies (L.) H. Karst.	Italy	Europe	Savo, V., La Rocca, A., Caneva, G., Rapallo, F., Cornara, L.	Picea abies (L.) H.Karst.	Picea	Picea abies	yes	no	Pinaceae	not specified	Non aquatic	not mentioned	Ship models	ship models	SHM	building and repair	1
Plants used in artisanal fisheries on the Western Mediterranean coasts of Italy	not mentioned	Pinus halepensis Mill.	Italy	Europe	Savo, V., La Rocca, A., Caneva, G., Rapallo, F., Cornara, L.	Pinus halepensis Mill.	Pinus	Pinus halepensis	yes	no	Pinaceae	not specified	Non aquatic	not mentioned	Dyeing of fish nets	dye nets	DYN	building and repair	1
Plants used in artisanal fisheries on the Western Mediterranean coasts of Italy	not mentioned	Pinus halepensis Mill.	Italy	Europe	Savo, V., La Rocca, A., Caneva, G., Rapallo, F., Cornara, L.	Pinus halepensis Mill.	Pinus	Pinus halepensis	yes	no	Pinaceae	not specified	Non aquatic	not mentioned	Ship building	build ships	SHP	building and repair	1
Plants used in artisanal fisheries on the Western Mediterranean coasts of Italy	not mentioned	Pinus nigra J.F. Arnold s.l.	Italy	Europe	Savo, V., La Rocca, A., Caneva, G., Rapallo, F., Cornara, L.	Pinus nigra J.F.Arnold	Pinus	Pinus nigra	yes	no	Pinaceae	not specified	Non aquatic	not mentioned	Ship building	build ships	SHP	building and repair	1
Plants used in artisanal fisheries on the Western Mediterranean coasts of Italy	not mentioned	Pinus pinaster Aiton s.l.	Italy	Europe	Savo, V., La Rocca, A., Caneva, G., Rapallo, F., Cornara, L.	Pinus pinaster Aiton	Pinus	Pinus pinaster	yes	no	Pinaceae	not specified	Non aquatic	not mentioned	Ship building	build ships	SHP	building and repair	1
Traditonal uses of plants in the Tolfa-Cerite-Manziate area (central Italy)	Pino	Pinus pinea L.	Italy	Europe	Guarrera, P.M., Savo, V., Caneva, G.	Pinus pinea L.	Pinus	Pinus pinea	yes	no	Pinaceae	Pinaceae	Non aquatic	barks	to prepatre a decoction which was then used to dye nets in a brown color ( once nets were made with natural fibers)	dye nets	DYN	building and repair	1
Plants used in artisanal fisheries on the Western Mediterranean coasts of Italy	not mentioned	Pinus pinea L.	Italy	Europe	Savo, V., La Rocca, A., Caneva, G., Rapallo, F., Cornara, L.	Pinus pinea L.	Pinus	Pinus pinea	yes	no	Pinaceae	not specified	Non aquatic	not mentioned	Dyeing of fish nets	dye nets	DYN	building and repair	1
Plants used in artisanal fisheries on the Western Mediterranean coasts of Italy	not mentioned	Pinus pinea L.	Italy	Europe	Savo, V., La Rocca, A., Caneva, G., Rapallo, F., Cornara, L.	Pinus pinea L.	Pinus	Pinus pinea	yes	no	Pinaceae	not specified	Non aquatic	not mentioned	Ship building	build ships	SHP	building and repair	1
Plants used in artisanal fisheries on the Western Mediterranean coasts of Italy	not mentioned	Pistacia lentiscus L.	Italy	Europe	Savo, V., La Rocca, A., Caneva, G., Rapallo, F., Cornara, L.	Pistacia lentiscus L.	Pistacia	Pistacia lentiscus	yes	no	Anacardiaceae	not specified	Non aquatic	not mentioned	Basketry	basketry	BAS	fiber uses	1
Plants used in artisanal fisheries on the Western Mediterranean coasts of Italy	not mentioned	Pistacia lentiscus L.	Italy	Europe	Savo, V., La Rocca, A., Caneva, G., Rapallo, F., Cornara, L.	Pistacia lentiscus L.	Pistacia	Pistacia lentiscus	yes	no	Anacardiaceae	not specified	Non aquatic	not mentioned	Dyeing of fish nets	dye nets	DYN	building and repair	1
Plants used in artisanal fisheries on the Western Mediterranean coasts of Italy	not mentioned	Pistacia lentiscus L.	Italy	Europe	Savo, V., La Rocca, A., Caneva, G., Rapallo, F., Cornara, L.	Pistacia lentiscus L.	Pistacia	Pistacia lentiscus	yes	no	Anacardiaceae	not specified	Non aquatic	not mentioned	Fish traps	fish traps	FST	fishing	1
Plants used in artisanal fisheries on the Western Mediterranean coasts of Italy	not mentioned	Pistacia lentiscus L.	Italy	Europe	Savo, V., La Rocca, A., Caneva, G., Rapallo, F., Cornara, L.	Pistacia lentiscus L.	Pistacia	Pistacia lentiscus	yes	no	Anacardiaceae	not specified	Non aquatic	not mentioned	Illegal fishing	illegal fishing	ILF	fishing	1
Traditonal uses of plants in the Tolfa-Cerite-Manziate area (central Italy)	Pioppo, Albuccio	Populus nigra L.	Italy	Europe	Guarrera, P.M., Savo, V., Caneva, G.	Populus nigra L.	Populus	Populus nigra	yes	no	Salicaceae	Salicaceae	Non aquatic	wood	to build boats	build boats	BOT	building and repair	1
Plants used in artisanal fisheries on the Western Mediterranean coasts of Italy	not mentioned	Prunus avium (L.) L.	Italy	Europe	Savo, V., La Rocca, A., Caneva, G., Rapallo, F., Cornara, L.	Prunus avium (L.) L.	Prunus	Prunus avium	yes	no	Rosaceae	not specified	Non aquatic	not mentioned	Ship building	build ships	SHP	building and repair	1
Plants used in artisanal fisheries on the Western Mediterranean coasts of Italy	not mentioned	Punica granatum L.	Italy	Europe	Savo, V., La Rocca, A., Caneva, G., Rapallo, F., Cornara, L.	Punica granatum L.	Punica	Punica granatum	no	yes	Lythraceae	not specified	Non aquatic	not mentioned	Fish traps	fish traps	FST	fishing	1
Plants used in artisanal fisheries on the Western Mediterranean coasts of Italy	not mentioned	Pyrus communis L.	Italy	Europe	Savo, V., La Rocca, A., Caneva, G., Rapallo, F., Cornara, L.	Pyrus communis L.	Pyrus	Pyrus communis	yes	no	Rosaceae	not specified	Non aquatic	not mentioned	Pulleys	pulleys	PUL	building and repair	1
Traditonal uses of plants in the Tolfa-Cerite-Manziate area (central Italy)	Cerro	Quercus cerris L.	Italy	Europe	Guarrera, P.M., Savo, V., Caneva, G.	Quercus cerris L.	Quercus	Quercus cerris	yes	no	Fagaceae	Fagaceae	Non aquatic	wood	to make boats	build boats	BOT	building and repair	1
Plants used in artisanal fisheries on the Western Mediterranean coasts of Italy	not mentioned	Quercus ilex L.	Italy	Europe	Savo, V., La Rocca, A., Caneva, G., Rapallo, F., Cornara, L.	Quercus ilex L.	Quercus	Quercus ilex	yes	no	Fagaceae	not specified	Non aquatic	not mentioned	Mussel farming	mussel farming	MSF	fishing	1
Plants used in artisanal fisheries on the Western Mediterranean coasts of Italy	not mentioned	Quercus ilex L.	Italy	Europe	Savo, V., La Rocca, A., Caneva, G., Rapallo, F., Cornara, L.	Quercus ilex L.	Quercus	Quercus ilex	yes	no	Fagaceae	not specified	Non aquatic	not mentioned	Ramps	ramps	RAM	building and repair	1
Plants used in artisanal fisheries on the Western Mediterranean coasts of Italy	not mentioned	Quercus ilex L.	Italy	Europe	Savo, V., La Rocca, A., Caneva, G., Rapallo, F., Cornara, L.	Quercus ilex L.	Quercus	Quercus ilex	yes	no	Fagaceae	not specified	Non aquatic	not mentioned	Ship building	build ships	SHP	building and repair	1
Traditonal uses of plants in the Tolfa-Cerite-Manziate area (central Italy)	Cerqua	Quercus pubescens Willd.	Italy	Europe	Guarrera, P.M., Savo, V., Caneva, G.	Quercus pubescens Willd.	Quercus	Quercus pubescens	yes	no	Fagaceae	Fagaceae	Non aquatic	branches	for waving fish traps	weaving fish traps	WFT	fiber uses	1
Traditonal uses of plants in the Tolfa-Cerite-Manziate area (central Italy)	Cerqua	Quercus pubescens Willd.	Italy	Europe	Guarrera, P.M., Savo, V., Caneva, G.	Quercus pubescens Willd.	Quercus	Quercus pubescens	yes	no	Fagaceae	Fagaceae	Non aquatic	wood	to build boats	build boats	BOT	building and repair	1
Plants used in artisanal fisheries on the Western Mediterranean coasts of Italy	not mentioned	Quercus pubescens Willd. s.l.	Italy	Europe	Savo, V., La Rocca, A., Caneva, G., Rapallo, F., Cornara, L.	Quercus pubescens Willd.	Quercus	Quercus pubescens	yes	no	Fagaceae	not specified	Non aquatic	not mentioned	Barrels	barrels	BAR	building and repair	1
Plants used in artisanal fisheries on the Western Mediterranean coasts of Italy	not mentioned	Quercus pubescens Willd. subsp. Pubescens	Italy	Europe	Savo, V., La Rocca, A., Caneva, G., Rapallo, F., Cornara, L.	Quercus pubescens Willd.	Quercus	Quercus pubescens	yes	no	Fagaceae	not specified	Non aquatic	not mentioned	Ramps	ramps	RAM	building and repair	1
Plants used in artisanal fisheries on the Western Mediterranean coasts of Italy	not mentioned	Quercus pubescens Willd. subsp. pubescens	Italy	Europe	Savo, V., La Rocca, A., Caneva, G., Rapallo, F., Cornara, L.	Quercus pubescens Willd.	Quercus	Quercus pubescens	yes	no	Fagaceae	not specified	Non aquatic	not mentioned	Ship building	build ships	SHP	building and repair	1
Plants used in artisanal fisheries on the Western Mediterranean coasts of Italy	not mentioned	Quercus robur L. s.l.	Italy	Europe	Savo, V., La Rocca, A., Caneva, G., Rapallo, F., Cornara, L.	Quercus robur L.	Quercus	Quercus robur	yes	no	Fagaceae	not specified	Non aquatic	not mentioned	Barrels	barrels	BAR	building and repair	1
Plants used in artisanal fisheries on the Western Mediterranean coasts of Italy	not mentioned	Quercus robur L. s.l.	Italy	Europe	Savo, V., La Rocca, A., Caneva, G., Rapallo, F., Cornara, L.	Quercus robur L.	Quercus	Quercus robur	yes	no	Fagaceae	not specified	Non aquatic	not mentioned	Ship building	build ships	SHP	building and repair	1
Traditonal uses of plants in the Tolfa-Cerite-Manziate area (central Italy)	not mentioned	Quercus suber L.	Italy	Europe	Guarrera, P.M., Savo, V., Caneva, G.	Quercus suber L.	Quercus	Quercus suber	yes	no	Fagaceae	Fagaceae	Non aquatic	barks	to make floats	floats	FLT	building and repair	1
Plants used in artisanal fisheries on the Western Mediterranean coasts of Italy	not mentioned	Quercus suber L.	Italy	Europe	Savo, V., La Rocca, A., Caneva, G., Rapallo, F., Cornara, L.	Quercus suber L.	Quercus	Quercus suber	yes	no	Fagaceae	not specified	Non aquatic	not mentioned	Basketry	basketry	BAS	fiber uses	1
Plants used in artisanal fisheries on the Western Mediterranean coasts of Italy	not mentioned	Quercus suber L.	Italy	Europe	Savo, V., La Rocca, A., Caneva, G., Rapallo, F., Cornara, L.	Quercus suber L.	Quercus	Quercus suber	yes	no	Fagaceae	not specified	Non aquatic	not mentioned	Floats	floats	FLT	building and repair	1
Indigenous technical knowledge (ITK) of fish farmers at Dhalai district of Tripura, NE India	bamboo	not specified*	India	Asia	Saha, R.K., Nath, D.	Bambusa sp.	Bambusa	Bambusa sp.	yes	no	Poaceae	not applicable	Non aquatic	poles	helps the growth of periphyton/biofilm which lowers the cost of fish feed	helps lower the cost of fish feeds	LCF	habitat	1
Indigenous technical knowledge (ITK) of fish farmers at Dhalai district of Tripura, NE India	bamboo	not specified*	India	Asia	Saha, R.K., Nath, D.	Bambusa sp.	Bambusa	Bambusa sp.	yes	no	Poaceae	not applicable	Non aquatic	stems	helps the growth of periphyton/biofilm which lowers the cost of fish feed	helps lower the cost of fish feeds	LCF	habitat	1
Indigenous technical knowledge (ITK) of fish farmers at Dhalai district of Tripura, NE India	bamboo	not specified*	India	Asia	Saha, R.K., Nath, D.	Bambusa sp.	Bambusa	Bambusa sp.	yes	no	Poaceae	not applicable	Non aquatic	stems	fish trap	fish traps	FST	fishing	1
Indigenous technical knowledge (ITK) of fish farmers at Dhalai district of Tripura, NE India	bamboo	"bamboo"	India	Asia	Saha, R.K., Nath, D.	Bambusa sp.	Bambusa	Bambusa sp.	yes	no	Poaceae	not applicable	Non aquatic	stems	protects the fish from predators	protects the fish from predators	PFP	habitat	1
Indigenous technical knowledge (ITK) of fish farmers at Dhalai district of Tripura, NE India	bottle gourd	not specified*	India	Asia	Saha, R.K., Nath, D.	Lagenaria siceraria (Molina) Standl.	Lagenaria	Lagenaria siceraria	no	yes	Cucurbitaceae	not applicable	Non aquatic	whole plant	provides shade to the fishes during hot days	provides shades	SHD	habitat	1
Indigenous technical knowledge (ITK) of fish farmers at Dhalai district of Tripura, NE India	rice	not specified*	India	Asia	Saha, R.K., Nath, D.	Oryza sp.	Oryza	Oryza sp.	yes	no	Poaceae	"rice"	Aquatic/ non aquatic	whole plant	fish trap	fish traps	FST	fishing	1
Are gender and age important in understanding the distribution of local botanical knowledge in fishing communities of the Parnaíba Delta Environmental Protection Area?	caju	Anacardium occidentale L.	Brazil	South America	Sousa, R.S., Hanazaki, N., Lopes, J.B., de Barros, R.F.M.	Anacardium occidentale L.	Anacardium	Anacardium occidentale	yes	no	Anacardiaceae	Anacardiaceae	Non aquatic	not mentioned	fishing gear	fishing gear	FSG	fishing	1
Are gender and age important in understanding the distribution of local botanical knowledge in fishing communities of the Parnaíba Delta Environmental Protection Area?	carnaúba	Copernicia prunifera (Mill.) H. E. Moore	Brazil	South America	Sousa, R.S., Hanazaki, N., Lopes, J.B., de Barros, R.F.M.	Copernicia prunifera (Mill.) H.E.Moore	Copernicia	Copernicia prunifera	yes	no	Arecaceae	Arecaceae	Non aquatic	not mentioned	fishing gear	fishing gear	FSG	fishing	1
Are gender and age important in understanding the distribution of local botanical knowledge in fishing communities of the Parnaíba Delta Environmental Protection Area?	sabiá	Mimosa caesalpiniifolia Benth.	Brazil	South America	Sousa, R.S., Hanazaki, N., Lopes, J.B., de Barros, R.F.M.	Mimosa caesalpiniifolia Benth.	Mimosa	Mimosa caesalpiniifolia	yes	no	Fabaceae	Fabaceae	Non aquatic	not mentioned	fishing gear	fishing gear	FSG	fishing	1
Are gender and age important in understanding the distribution of local botanical knowledge in fishing communities of the Parnaíba Delta Environmental Protection Area?	bananeira	Musa acuminata X balbisiana Colla	Brazil	South America	Sousa, R.S., Hanazaki, N., Lopes, J.B., de Barros, R.F.M.	Musa acuminata Colla	Musa	Musa acuminata	not mentioned	not mentioned	Musaceae	Musaceae	Non aquatic	not mentioned	fishing gear	fishing gear	FSG	fishing	1
Are gender and age important in understanding the distribution of local botanical knowledge in fishing communities of the Parnaíba Delta Environmental Protection Area?	manguevermelho	Rhizophora mangle L.	Brazil	South America	Sousa, R.S., Hanazaki, N., Lopes, J.B., de Barros, R.F.M.	Rhizophora mangle L.	Rhizophora	Rhizophora mangle	yes	no	Rhizophoraceae	Rhizophoraceae	Aquatic/ non aquatic	not mentioned	fishing gear	fishing gear	FSG	fishing	1
Use of mangroves by traditional fishermen in Madagascar	not mentioned	Sonneratia alba	Madagascar	Africa	Rasolofo, M.V. 1997	Sonneratia alba Sm.	Sonneratia	Sonneratia alba	yes	no	Lythraceae	family not specified	Non aquatic	wood	paddles	paddles	PAD	building and repair	1
Use of mangroves by traditional fishermen in Madagascar	not mentioned	Rhizophora sp.	Madagascar	Africa	Rasolofo, M.V. 1997	Rhizophora sp.	Rhizophora	Rhizophora sp.	not mentioned	not mentioned	Rhizophoraceae	family not specified	Non aquatic	poles	masts	masts	MAS	building and repair	1
Use of mangroves by traditional fishermen in Madagascar	pamba	Ceiba petandra	Madagascar	Africa	Rasolofo, M.V. 1997	Ceiba pentandra (L.) Gaertn.	Ceiba	Ceiba pentandra	not mentioned	not mentioned	Malvaceae	family not specified	Non aquatic	wood	build canoes, a lightwood available in the northern region, that has a high flotation which is needed to improve safety when sailing in the monsoon.	build canoes	CAN	building and repair	1
Use of mangroves by traditional fishermen in Madagascar	fanamponga	Endada pervillei	Madagascar	Africa	Rasolofo, M.V. 1997	Entada pervillei (Vatke) R.Vig.	Entada	Entada pervillei	yes	no	Fabaceae	family not specified	Non aquatic	wood	hull and the splash battress	hull	HUL	building and repair	1
Use of mangroves by traditional fishermen in Madagascar	fanamponga	Endada pervillei	Madagascar	Africa	Rasolofo, M.V. 1997	Entada pervillei (Vatke) R.Vig.	Entada	Entada pervillei	yes	no	Fabaceae	family not specified	Non aquatic	wood	hull and the splash battress,	splash battress	SPB	building and repair	1
Use of mangroves by traditional fishermen in Madagascar	tontorona	Gluta tourtour	Madagascar	Africa	Rasolofo, M.V. 1997	Gluta tourtour Marchand	Gluta	Gluta tourtour	yes	no	Anacardiaceae	family not specified	Non aquatic	wood	hull and the splash battress,	hull	HUL	building and repair	1
Use of mangroves by traditional fishermen in Madagascar	tontorona	Gluta tourtour	Madagascar	Africa	Rasolofo, M.V. 1997	Gluta tourtour Marchand	Gluta	Gluta tourtour	yes	no	Anacardiaceae	family not specified	Non aquatic	wood	hull and the splash battress,	splash batress	SPB	building and repair	1
Use of mangroves by traditional fishermen in Madagascar	farafatse	Givotia madagascariensis	Madagascar	Africa	Rasolofo, M.V. 1997	Givotia madagascariensis Baill.	Givotia	Givotia madagascariensis Baill.	yes	no	Euphorbiaceae	family not specified	Non aquatic	wood	hull	hull	HUL	building and repair	1
Use of mangroves by traditional fishermen in Madagascar	not mentioned	Avicennia marina	Madagascar	Africa	Rasolofo, M.V. 1997	Avicennia marina (Forssk.) Vierh.	Avicennia	Avicennia marina	yes	no	Acanthaceae	not specified	Non aquatic	wood	fuel for cooking fish	fuel for cooking fish	FCF	building and repair	1
Use of mangroves by traditional fishermen in Madagascar	not mentioned	Ceriops tagal	Madagascar	Africa	Rasolofo, M.V. 1997	Ceriops tagal (Perr.) C.B.Rob.	Ceriops	Ceriops tagal	yes	no	Rhizophoraceae	not specified	Non aquatic	wood	fuel for cooking fish and prawns	fuel for cooking fish	FCF	building and repair	1
Is validation of indigenous ecological knowledge a disrespectful process? a case study of traditional fishing poisons and invasive fish management from the wet tropics, Australia	plant with white sap	not specified**	Australia	Australia	Gratani, M., Butler, J.R.A., Royee, F., Valentine, P., Burrows, D., Canendo, W.I., Anderson, A.S.	"plant with white sap"	"plant with white sap"	"plant with white sap"	not applicable	not applicable	"plant with white sap"	"plant with white sap"	not applicable	not mentioned	fish posion to control fish population	fish poison	FPO	fishing	1
Is validation of indigenous ecological knowledge a disrespectful process? a case study of traditional fishing poisons and invasive fish management from the wet tropics, Australia	plant with red sap	not specified**	Australia	Australia	Gratani, M., Butler, J.R.A., Royee, F., Valentine, P., Burrows, D., Canendo, W.I., Anderson, A.S.	"plant with red sap"	"plant with red sap"	"plant with red sap"	not applicable	not applicable	"plant with red sap"	"plant with red sap"	not applicable	not applicable	fish posion to control fish population	fish poison	FPO	fishing	1
Ethnobotany of the Aegadian Islands: safeguarding biocultural refugia in the Mediterranean	not mentioned	Rhus coriaria L.	Italy	Europe	La Rosa, A., Cornara, L., Saitta, A., Salam, A.M., Grammatico, S., Caputo, M., La Mantia, T., Quave, C.L.	Rhus coriaria L.	Rhus	Rhus coriaria	yes	no	Anacardiaceae	Anacardiaceae	Non aquatic	not mentioned	as posion plants	fish poison	FPO	fishing	1
Ethnobotany of the Aegadian Islands: safeguarding biocultural refugia in the Mediterranean	Sicilian sumac	Rhus coriaria	Italy	Europe	La Rosa, A., Cornara, L., Saitta, A., Salam, A.M., Grammatico, S., Caputo, M., La Mantia, T., Quave, C.L.	Rhus coriaria L.	Rhus	Rhus coriaria	yes	no	Anacardiaceae	Anacardiaceae	Non aquatic	stems	to dye nets	dye nets	DYN	building and repair	1
Ethnobotany of the Aegadian Islands: safeguarding biocultural refugia in the Mediterranean	Sicilian sumac	Rhus coriaria	Italy	Europe	La Rosa, A., Cornara, L., Saitta, A., Salam, A.M., Grammatico, S., Caputo, M., La Mantia, T., Quave, C.L.	Rhus coriaria L.	Rhus	Rhus coriaria	yes	no	Anacardiaceae	Anacardiaceae	Non aquatic	branches	to dye nets	dye nets	DYN	building and repair	1
Plants used in artisanal fisheries on the Western Mediterranean coasts of Italy	not mentioned	Robinia pseudoacacia L.	Italy	Europe	Savo, V., La Rocca, A., Caneva, G., Rapallo, F., Cornara, L.	Robinia pseudoacacia L.	Robinia	Robinia pseudoacacia	no	yes	Fabaceae	not specified	Non aquatic	not mentioned	Ship building	build ships	SHP	building and repair	1
Plants used in artisanal fisheries on the Western Mediterranean coasts of Italy	not mentioned	Salix alba L.	Italy	Europe	Savo, V., La Rocca, A., Caneva, G., Rapallo, F., Cornara, L.	Salix alba L.	Salix	Salix alba	yes	no	Salicaceae	not specified	Non aquatic	not mentioned	Basketry	basketry	BAS	fiber uses	1
Plants used in artisanal fisheries on the Western Mediterranean coasts of Italy	not mentioned	Salix alba L.	Italy	Europe	Savo, V., La Rocca, A., Caneva, G., Rapallo, F., Cornara, L.	Salix alba L.	Salix	Salix alba	yes	no	Salicaceae	not specified	Non aquatic	not mentioned	Fish traps	fish traps	FST	fishing	1
Ethnobotany of the Aegadian Islands: safeguarding biocultural refugia in the Mediterranean	rosamarina	Salvia rosmarinus Schleid.	Italy	Europe	La Rosa, A., Cornara, L., Saitta, A., Salam, A.M., Grammatico, S., Caputo, M., La Mantia, T., Quave, C.L.	Salvia rosmarinus Spenn.	Salvia	Salvia rosmarinus	yes	no	Lamiaceae	Lamiaceae	Non aquatic	wood	to dye nets	dye nets	DYN	building and repair	1
Plants used in artisanal fisheries on the Western Mediterranean coasts of Italy	not mentioned	Schoenoplectus lacustris (L.) Palla	Italy	Europe	Savo, V., La Rocca, A., Caneva, G., Rapallo, F., Cornara, L.	Schoenoplectus lacustris (L.) Palla	Schoenoplectus	Schoenoplectus lacustris	yes	no	Cyperaceae	not specified	Non aquatic	not mentioned	Basketry	basketry	BAS	fiber uses	1
Plants used in artisanal fisheries on the Western Mediterranean coasts of Italy	not mentioned	Schoenoplectus lacustris (L.) Palla	Italy	Europe	Savo, V., La Rocca, A., Caneva, G., Rapallo, F., Cornara, L.	Schoenoplectus lacustris (L.) Palla	Schoenoplectus	Schoenoplectus lacustris	yes	no	Cyperaceae	not specified	Non aquatic	not mentioned	Ship building	build ships	SHP	building and repair	1
Plants used in artisanal fisheries on the Western Mediterranean coasts of Italy	not mentioned	Tamarix africana Poir.	Italy	Europe	Savo, V., La Rocca, A., Caneva, G., Rapallo, F., Cornara, L.	Tamarix africana Poir.	Tamarix	Tamarix africana	yes	no	Tamaricaceae	not specified	Non aquatic	not mentioned	Tools	tools	TOL	building and repair	1
Plants used in artisanal fisheries on the Western Mediterranean coasts of Italy	not mentioned	Tamarix gallica L.	Italy	Europe	Savo, V., La Rocca, A., Caneva, G., Rapallo, F., Cornara, L.	Tamarix gallica L.	Tamarix	Tamarix gallica	yes	no	Tamaricaceae	not specified	Non aquatic	not mentioned	Basketry	basketry	BAS	fiber uses	1
Plants used in artisanal fisheries on the Western Mediterranean coasts of Italy	not mentioned	Tamarix gallica L.	Italy	Europe	Savo, V., La Rocca, A., Caneva, G., Rapallo, F., Cornara, L.	Tamarix gallica L.	Tamarix	Tamarix gallica	yes	no	Tamaricaceae	not specified	Non aquatic	not mentioned	Fish traps	fish traps	FST	fishing	1
Plants used in artisanal fisheries on the Western Mediterranean coasts of Italy	not mentioned	Tamarix gallica L.	Italy	Europe	Savo, V., La Rocca, A., Caneva, G., Rapallo, F., Cornara, L.	Tamarix gallica L.	Tamarix	Tamarix gallica	yes	no	Tamaricaceae	not specified	Non aquatic	not mentioned	Tools	tools	TOL	building and repair	1
Ethnobotany of the Aegadian Islands: safeguarding biocultural refugia in the Mediterranean	fella ianca	Thapsia garganica L. subsp. Garganica	Italy	Europe	La Rosa, A., Cornara, L., Saitta, A., Salam, A.M., Grammatico, S., Caputo, M., La Mantia, T., Quave, C.L.	Thapsia garganica L.	Thapsia	Thapsia garganica	yes	no	Apiaceae	Apiaceae	Non aquatic	stems	Use scape of stems to get octopus out of its den.	to get octopus out of its den	TOD	fishing	1
Traditonal uses of plants in the Tolfa-Cerite-Manziate area (central Italy)	Olmo	Ulmus minor Miller	Italy	Europe	Guarrera, P.M., Savo, V., Caneva, G.	Ulmus minor Mill.	Ulmus	Ulmus minor	yes	no	Ulmaceae	Ulmaceae	Non aquatic	branches	Used to make part of cucùlli (a fishing tool, sort of fishing net structure)	fish nets	FSN	fiber uses	1
Plants used in artisanal fisheries on the Western Mediterranean coasts of Italy	not mentioned	Ulmus minor Miller s.l.	Italy	Europe	Savo, V., La Rocca, A., Caneva, G., Rapallo, F., Cornara, L.	Ulmus minor Mill.	Ulmus	Ulmus minor	yes	no	Ulmaceae	not specified	Non aquatic	not mentioned	Ship building	build ships	SHP	building and repair	1
Plants used in artisanal fisheries on the Western Mediterranean coasts of Italy	not mentioned	Verbascum thapsus L.	Italy	Europe	Savo, V., La Rocca, A., Caneva, G., Rapallo, F., Cornara, L.	Verbascum thapsus L.	Verbascum	Verbascum thapsus	yes	no	Scrophulariaceae	not specified	Non aquatic	not mentioned	Illegal fishing	illegal fishing	ILF	fishing	1
Indigenous technical knowledge for pond maintenance, fish health management and fish seed in Tripura, India	chalita	Dillenia indica	India	Asia	Das, A.K., Debnath, B., Choudhury, T.G., Roy, D., Saha, B., & Paul, A.K. (2013).	Dillenia indica L.	Dillenia	Dillenia indica	yes	no	Dilleniaceae	not specified	Non aquatic	fruits	control of wild cat	control of wild cat	CWC	aids in fishing management	1
Indigenous technical knowledge for pond maintenance, fish health management and fish seed in Tripura, India	plant turmeric plant	Curcuma longa	India	Asia	Das, A.K., Debnath, B., Choudhury, T.G., Roy, D., Saha, B., & Paul, A.K. (2013).	Curcuma longa L.	Curcuma	Curcuma longa	yes	no	Zingiberaceae	not specified	Non aquatic	whole plant	control of wild cat	control of wild cat	CWC	aids in fishing management	1
Indigenous technical knowledge for pond maintenance, fish health management and fish seed in Tripura, India	Bish lata	Glaricidia sepium	India	Asia	Das, A.K., Debnath, B., Choudhury, T.G., Roy, D., Saha, B., & Paul, A.K. (2013).	Gliricidia sepium (Jacq.) Kunth	Gliricidia	Gliricidia sepium	no	yes	Fabaceae	not specified	Non aquatic	whole plant	control of unwanted fishes	control of unwanted fishes	CUF	aids in fishing management	1
Indigenous technical knowledge for pond maintenance, fish health management and fish seed in Tripura, India	Kochuri phana	Eichhornia crassipes	India	Asia	Das, A.K., Debnath, B., Choudhury, T.G., Roy, D., Saha, B., & Paul, A.K. (2013).	Pontederia crassipes Mart.	Pontederia	Pontederia crassipes	no	yes	Pontederiaceae	not specified	Aquatic	whole plant	control algal bloom	control algal bloom	CAB	aids in fishing management	1
Indigenous technical knowledge for pond maintenance, fish health management and fish seed in Tripura, India	red Camellia	Camellia japonica	India	Asia	Das, A.K., Debnath, B., Choudhury, T.G., Roy, D., Saha, B., & Paul, A.K. (2013).	Camellia japonica L.	Camellia	Camellia japonica	no	yes	Theaceae	not specified	Non aquatic	flowers	use in traditional technique to check pH	check pH	CPH	aids in fishing management	1
Indigenous technical knowledge for pond maintenance, fish health management and fish seed in Tripura, India	coconut leaf	Cocos nucifera L.	India	Asia	Das, A.K., Debnath, B., Choudhury, T.G., Roy, D., Saha, B., & Paul, A.K. (2013).	Cocos nucifera L.	Cocos	Cocos nucifera	no	yes	Arecaceae	not specified	Non aquatic	leaf	controil of snails	control of snails	COS	aids in fishing management	1
Indigenous technical knowledge for pond maintenance, fish health management and fish seed in Tripura, India	date palm leaf	Phoenix dactylifera	India	Asia	Das, A.K., Debnath, B., Choudhury, T.G., Roy, D., Saha, B., & Paul, A.K. (2013).	Phoenix dactylifera L.	Phoenix	Phoenix dactylifera	no	yes	Arecaceae	not specified	Non aquatic	leaf	controil of snails	control of snails	COS	aids in fishing management	1
Indigenous technical knowledge for pond maintenance, fish health management and fish seed in Tripura, India	bamboo	Bambusa sp.	India	Asia	Das, A.K., Debnath, B., Choudhury, T.G., Roy, D., Saha, B., & Paul, A.K. (2013).	Bambusa sp.	Bambusa	Bambusa sp.	yes	no	Poaceae	not specified	Non aquatic	strips	controil of snails	control of snails	COS	aids in fishing management	1
Indigenous technical knowledge for pond maintenance, fish health management and fish seed in Tripura, India	Dumra	"Dumra"	India	Asia	Das, A.K., Debnath, B., Choudhury, T.G., Roy, D., Saha, B., & Paul, A.K. (2013).	"Dumra"	"Dumra"	"Dumra"	not mentioned	not mentioned	"Dumra"	"Dumra"	Non aquatic	trunks	control of humus gas	control of humus gas	CHG	aids in fishing management	1
Indigenous technical knowledge for pond maintenance, fish health management and fish seed in Tripura, India	banana	Musa L.	India	Asia	Das, A.K., Debnath, B., Choudhury, T.G., Roy, D., Saha, B., & Paul, A.K. (2013).	Musa L.	Musa	Musa sp.	yes	no	Musaceae	not specified	Non aquatic	stem	control of humus gas	control of humus gas	CHG	aids in fishing management	1
Indigenous technical knowledge for pond maintenance, fish health management and fish seed in Tripura, India	bamboo	Bambusa sp.	India	Asia	Das, A.K., Debnath, B., Choudhury, T.G., Roy, D., Saha, B., & Paul, A.K. (2013).	Bambusa sp.	Bambusa	Bambusa sp.	yes	no	Poaceae	not specified	Non aquatic	poles	control of humus gas	control of humus gas	CHG	aids in fishing management	1
Indigenous technical knowledge for pond maintenance, fish health management and fish seed in Tripura, India	banana	Musa L.	India	Asia	Das, A.K., Debnath, B., Choudhury, T.G., Roy, D., Saha, B., & Paul, A.K. (2013).	Musa L.	Musa	Musa sp.	yes	no	Musaceae	not specified	Non aquatic	stem	reduction of water turbidity	reduction of water turbidity	RWT	aids in fishing management	1
Indigenous technical knowledge for pond maintenance, fish health management and fish seed in Tripura, India	banana	Musa L.	India	Asia	Das, A.K., Debnath, B., Choudhury, T.G., Roy, D., Saha, B., & Paul, A.K. (2013).	Musa L.	Musa	Musa sp.	yes	no	Musaceae	not specified	Non aquatic	leaf	reduction of water turbidity	reduction of water turbidity	RWT	aids in fishing management	1
Indigenous technical knowledge for pond maintenance, fish health management and fish seed in Tripura, India	rice	Oryza	India	Asia	Das, A.K., Debnath, B., Choudhury, T.G., Roy, D., Saha, B., & Paul, A.K. (2013).	Oryza sp.	Oryza	Oryza sp.	yes	no	Poaceae	not specified	Non aquatic	seeds	food for fish as bran	food for fish	FFF	fishing	1
Indigenous technical knowledge for pond maintenance, fish health management and fish seed in Tripura, India	rice	Oryza	India	Asia	Das, A.K., Debnath, B., Choudhury, T.G., Roy, D., Saha, B., & Paul, A.K. (2013).	Oryza sp.	Oryza	Oryza sp.	yes	no	Poaceae	not specified	Non aquatic	seeds	food for fish as beer added	food for fish	FFF	fishing	1
Indigenous technical knowledge for pond maintenance, fish health management and fish seed in Tripura, India	mustard	"mustard"	India	Asia	Das, A.K., Debnath, B., Choudhury, T.G., Roy, D., Saha, B., & Paul, A.K. (2013).	Brassica juncea (L.) Czern.	Brassica	Brassica juncea	no	yes	Brassicaceae	not specified	Non aquatic	seeds	food for fish	food for fish	FFF	fishing	1
Indigenous technical knowledge for pond maintenance, fish health management and fish seed in Tripura, India	Acacia	Acacia sp.	India	Asia	Das, A.K., Debnath, B., Choudhury, T.G., Roy, D., Saha, B., & Paul, A.K. (2013).	Acacia Mill.	Acacia	Acacia sp.	no	yes	Fabaceae	not specified	Non aquatic	wood	faster in hatching	faster in hatching	FIH	aids in fishing management	1
Indigenous technical knowledge for pond maintenance, fish health management and fish seed in Tripura, India	turmeric	"turmeric"	India	Asia	Das, A.K., Debnath, B., Choudhury, T.G., Roy, D., Saha, B., & Paul, A.K. (2013).	Curcuma longa L.	Curcuma	Curcuma longa	yes	no	Zingiberaceae	not specified	Non aquatic	roots	Control of Epizootic Ulcerative Syndrome (EUS) of fish	control disease of fish	CDF	aids in fishing management	1
Indigenous technical knowledge for pond maintenance, fish health management and fish seed in Tripura, India	"hay"	"hay"	India	Asia	Das, A.K., Debnath, B., Choudhury, T.G., Roy, D., Saha, B., & Paul, A.K. (2013).	"hay"	"hay"	"hay"	not mentioned	not mentioned	not specified	not specified	Non aquatic	leaves	Control of Epizootic Ulcerative Syndrome (EUS) of fish	control disease of fish	CDF	aids in fishing management	1
Indigenous technical knowledge for pond maintenance, fish health management and fish seed in Tripura, India	rice	Oryza	India	Asia	Das, A.K., Debnath, B., Choudhury, T.G., Roy, D., Saha, B., & Paul, A.K. (2013).	Oryza sp.	Oryza	Oryza sp.	yes	no	Poaceae	not specified	Non aquatic	seeds	rice beer added to transportation package water for less mortality	prevent mortality in transportation	PMT	aids in fishing management	1
Fisherwomen's Indigenous and local knowledge-the hidden gems for the management of marine and freshwater resources in Fiji	lecau	Padina sp.	Fiji	Australia	Kitolelei S, Breckwoldt A, Kitolelei J and Makhoul N (2022)	Padina sp.	Padina	Padina sp.	not mentioned	not mentioned	Dictyotaceae	not specified	Aquatic	not mentioned	water filter, habitat for fish, seashorse, crustaceans, mollusks, food for sea turtle	water filter	WAF	aids in fishing management	1
Fisherwomen's Indigenous and local knowledge-the hidden gems for the management of marine and freshwater resources in Fiji	lecau	Padina sp.	Fiji	Australia	Kitolelei S, Breckwoldt A, Kitolelei J and Makhoul N (2022)	Padina sp.	Padina	Padina sp.	not mentioned	not mentioned	Dictyotaceae	not specified	Aquatic	not mentioned	water filter, habitat for fish, seashorse, crustaceans, mollusks, food for sea turtle	fish habitat	FSH	habitat	1
Fisherwomen's Indigenous and local knowledge-the hidden gems for the management of marine and freshwater resources in Fiji	lecau	Padina sp.	Fiji	Australia	Kitolelei S, Breckwoldt A, Kitolelei J and Makhoul N (2022)	Padina sp.	Padina	Padina sp.	not mentioned	not mentioned	Dictyotaceae	not specified	Aquatic	not mentioned	water filter, habitat for fish, seashorse, crustaceans, mollusks, food for sea turtle	food for fish	FFF	fishing	1
Fisherwomen's Indigenous and local knowledge-the hidden gems for the management of marine and freshwater resources in Fiji	lecau	Halimeda sp.	Fiji	Australia	Kitolelei S, Breckwoldt A, Kitolelei J and Makhoul N (2022)	Halimeda sp.	Halimeda	Halimeda sp.	not mentioned	not mentioned	Halimedaceae	not specified	Aquatic	not mentioned	water filter, habitat for fish, seashorse, crustaceans, mollusks, food for sea turtle	water filter	WAF	aids in fishing management	1
Fisherwomen's Indigenous and local knowledge-the hidden gems for the management of marine and freshwater resources in Fiji	lecau	Halimeda sp.	Fiji	Australia	Kitolelei S, Breckwoldt A, Kitolelei J and Makhoul N (2022)	Halimeda sp.	Halimeda	Halimeda sp.	not mentioned	not mentioned	Halimedaceae	not specified	Aquatic	not mentioned	water filter, habitat for fish, seashorse, crustaceans, mollusks, food for sea turtle	fish habitat	FSH	habitat	1
Fisherwomen's Indigenous and local knowledge-the hidden gems for the management of marine and freshwater resources in Fiji	lecau	Halimeda sp.	Fiji	Australia	Kitolelei S, Breckwoldt A, Kitolelei J and Makhoul N (2022)	Halimeda sp.	Halimeda	Halimeda sp.	not mentioned	not mentioned	Halimedaceae	not specified	Aquatic	not mentioned	water filter, habitat for fish, seashorse, crustaceans, mollusks, food for sea turtle	food for fish	FFF	fishing	1
Fisherwomen's Indigenous and local knowledge-the hidden gems for the management of marine and freshwater resources in Fiji	lecau	Sargassum sp.	Fiji	Australia	Kitolelei S, Breckwoldt A, Kitolelei J and Makhoul N (2022)	Sargassum sp.	Sargassum	Sargassum sp.	not mentioned	not mentioned	Sargassaceae	not specified	Aquatic	not mentioned	water filter, habitat for fish, seashorse, crustaceans, mollusks, food for sea turtle	water filter	WAF	aids in fishing management	1
Fisherwomen's Indigenous and local knowledge-the hidden gems for the management of marine and freshwater resources in Fiji	lecau	Sargassum sp.	Fiji	Australia	Kitolelei S, Breckwoldt A, Kitolelei J and Makhoul N (2022)	Sargassum sp.	Sargassum	Sargassum sp.	not mentioned	not mentioned	Sargassaceae	not specified	Aquatic	not mentioned	water filter, habitat for fish, seashorse, crustaceans, mollusks, food for sea turtle	fish habitat	FSH	habitat	1
Fisherwomen's Indigenous and local knowledge-the hidden gems for the management of marine and freshwater resources in Fiji	lecau	Sargassum sp.	Fiji	Australia	Kitolelei S, Breckwoldt A, Kitolelei J and Makhoul N (2022)	Sargassum sp.	Sargassum	Sargassum sp.	not mentioned	not mentioned	Sargassaceae	not specified	Aquatic	not mentioned	water filter, habitat for fish, seashorse, crustaceans, mollusks, food for sea turtle	food for fish	FFF	fishing	1
Fisherwomen's Indigenous and local knowledge-the hidden gems for the management of marine and freshwater resources in Fiji	lecau	Hydroclathratus clathratus	Fiji	Australia	Kitolelei S, Breckwoldt A, Kitolelei J and Makhoul N (2022)	Hydroclathrus clathratus (C.Agardh) M.Howe	Hydroclathrus	Hydroclathrus clathratus	not mentioned	not mentioned	Scytosiphonaceae	not specified	Aquatic	not mentioned	water filter, habitat for fish, seashorse, crustaceans, mollusks, food for sea turtle	water filter	WAF	aids in fishing management	1
Fisherwomen's Indigenous and local knowledge-the hidden gems for the management of marine and freshwater resources in Fiji	lecau	Hydroclathratus clathratus	Fiji	Australia	Kitolelei S, Breckwoldt A, Kitolelei J and Makhoul N (2022)	Hydroclathrus clathratus (C.Agardh) M.Howe	Hydroclathrus	Hydroclathrus clathratus	not mentioned	not mentioned	Scytosiphonaceae	not specified	Aquatic	not mentioned	water filter, habitat for fish, seashorse, crustaceans, mollusks, food for sea turtle	fish habitat	FSH	habitat	1
Fisherwomen's Indigenous and local knowledge-the hidden gems for the management of marine and freshwater resources in Fiji	lecau	Hydroclathratus clathratus	Fiji	Australia	Kitolelei S, Breckwoldt A, Kitolelei J and Makhoul N (2022)	Hydroclathrus clathratus (C.Agardh) M.Howe	Hydroclathrus	Hydroclathrus clathratus	not mentioned	not mentioned	Scytosiphonaceae	not specified	Aquatic	not mentioned	water filter, habitat for fish, seashorse, crustaceans, mollusks, food for sea turtle	food for fish	FFF	fishing	1
Fisherwomen's Indigenous and local knowledge-the hidden gems for the management of marine and freshwater resources in Fiji	vutia	Halodule uninervis	Fiji	Australia	Kitolelei S, Breckwoldt A, Kitolelei J and Makhoul N (2022)	Halodule uninervis (Forssk.) Boiss.	Halodule	Halodule uninervis	yes	no	Cymodoceaceae	not specified	Aquatic	not mentioned	water filter, habitat for fish, seashorse, crustaceans, mollusks, food for sea turtle	water filter	WAF	aids in fishing management	1
Fisherwomen's Indigenous and local knowledge-the hidden gems for the management of marine and freshwater resources in Fiji	vutia	Halodule uninervis	Fiji	Australia	Kitolelei S, Breckwoldt A, Kitolelei J and Makhoul N (2022)	Halodule uninervis (Forssk.) Boiss.	Halodule	Halodule uninervis	yes	no	Cymodoceaceae	not specified	Aquatic	not mentioned	water filter, habitat for fish, seashorse, crustaceans, mollusks, food for sea turtle	fish habitat	FSH	habitat	1
Fisherwomen's Indigenous and local knowledge-the hidden gems for the management of marine and freshwater resources in Fiji	vutia	Halodule uninervis	Fiji	Australia	Kitolelei S, Breckwoldt A, Kitolelei J and Makhoul N (2022)	Halodule uninervis (Forssk.) Boiss.	Halodule	Halodule uninervis	yes	no	Cymodoceaceae	not specified	Aquatic	not mentioned	water filter, habitat for fish, seashorse, crustaceans, mollusks, food for sea turtle	food for fish	FFF	fishing	1
Fisherwomen's Indigenous and local knowledge-the hidden gems for the management of marine and freshwater resources in Fiji	vutia	Halodule pinifolia	Fiji	Australia	Kitolelei S, Breckwoldt A, Kitolelei J and Makhoul N (2022)	Halodule pinifolia (Miki) Hartog	Halodule	Halodule pinifolia	yes	no	Cymodoceaceae	not specified	Aquatic	not mentioned	water filter, habitat for fish, seashorse, crustaceans, mollusks, food for sea turtle	water filter	WAF	aids in fishing management	1
Fisherwomen's Indigenous and local knowledge-the hidden gems for the management of marine and freshwater resources in Fiji	vutia	Halodule pinifolia	Fiji	Australia	Kitolelei S, Breckwoldt A, Kitolelei J and Makhoul N (2022)	Halodule pinifolia (Miki) Hartog	Halodule	Halodule pinifolia	yes	no	Cymodoceaceae	not specified	Aquatic	not mentioned	water filter, habitat for fish, seashorse, crustaceans, mollusks, food for sea turtle	fish habitat	FSH	habitat	1
Fisherwomen's Indigenous and local knowledge-the hidden gems for the management of marine and freshwater resources in Fiji	vutia	Halodule pinifolia	Fiji	Australia	Kitolelei S, Breckwoldt A, Kitolelei J and Makhoul N (2022)	Halodule pinifolia (Miki) Hartog	Halodule	Halodule pinifolia	yes	no	Cymodoceaceae	not specified	Aquatic	not mentioned	water filter, habitat for fish, seashorse, crustaceans, mollusks, food for sea turtle	food for fish	FFF	fishing	1
Fisherwomen's Indigenous and local knowledge-the hidden gems for the management of marine and freshwater resources in Fiji	nama, nama balavu	Caulerpa racemosa	Fiji	Australia	Kitolelei S, Breckwoldt A, Kitolelei J and Makhoul N (2022)	Caulerpa racemosa (Forsskål) J.Agardh	Caulerpa	Caulerpa racemosa	not mentioned	not mentioned	Caulerpaceae	not specified	Aquatic	not mentioned	water filter, habitat for fish, seashorse, crustaceans, mollusks, food for sea turtle	water filter	WAF	aids in fishing management	1
Fisherwomen's Indigenous and local knowledge-the hidden gems for the management of marine and freshwater resources in Fiji	nama, nama balavu	Caulerpa racemosa	Fiji	Australia	Kitolelei S, Breckwoldt A, Kitolelei J and Makhoul N (2022)	Caulerpa racemosa (Forsskål) J.Agardh	Caulerpa	Caulerpa racemosa	not mentioned	not mentioned	Caulerpaceae	not specified	Aquatic	not mentioned	water filter, habitat for fish, seashorse, crustaceans, mollusks, food for sea turtle	fish habitat	FSH	habitat	1
Fisherwomen's Indigenous and local knowledge-the hidden gems for the management of marine and freshwater resources in Fiji	nama, nama balavu	Caulerpa racemosa	Fiji	Australia	Kitolelei S, Breckwoldt A, Kitolelei J and Makhoul N (2022)	Caulerpa racemosa (Forsskål) J.Agardh	Caulerpa	Caulerpa racemosa	not mentioned	not mentioned	Caulerpaceae	not specified	Aquatic	not mentioned	water filter, habitat for fish, seashorse, crustaceans, mollusks, food for sea turtle	food for fish	FFF	fishing	1
Fisherwomen's Indigenous and local knowledge-the hidden gems for the management of marine and freshwater resources in Fiji	umi karo, lumi karokaro	Acanthophora spicifera	Fiji	Australia	Kitolelei S, Breckwoldt A, Kitolelei J and Makhoul N (2022)	Acanthophora spicifera (M.Vahl) Børgesen	Acanthophora	Acanthophora spicifera	not mentioned	not mentioned	Rhodomelaceae	not specified	Aquatic	not mentioned	water filter, habitat for fish, seashorse, crustaceans, mollusks, food for sea turtle	water filter	WAF	aids in fishing management	1
Fisherwomen's Indigenous and local knowledge-the hidden gems for the management of marine and freshwater resources in Fiji	umi karo, lumi karokaro	Acanthophora spicifera	Fiji	Australia	Kitolelei S, Breckwoldt A, Kitolelei J and Makhoul N (2022)	Acanthophora spicifera (M.Vahl) Børgesen	Acanthophora	Acanthophora spicifera	not mentioned	not mentioned	Rhodomelaceae	not specified	Aquatic	not mentioned	water filter, habitat for fish, seashorse, crustaceans, mollusks, food for sea turtle	fish habitat	FSH	habitat	1
Fisherwomen's Indigenous and local knowledge-the hidden gems for the management of marine and freshwater resources in Fiji	umi karo, lumi karokaro	Acanthophora spicifera	Fiji	Australia	Kitolelei S, Breckwoldt A, Kitolelei J and Makhoul N (2022)	Acanthophora spicifera (M.Vahl) Børgesen	Acanthophora	Acanthophora spicifera	not mentioned	not mentioned	Rhodomelaceae	not specified	Aquatic	not mentioned	water filter, habitat for fish, seashorse, crustaceans, mollusks, food for sea turtle	food for fish	FFF	fishing	1
Fisherwomen's Indigenous and local knowledge-the hidden gems for the management of marine and freshwater resources in Fiji	lumi wawa	Hypnea spinella	Fiji	Australia	Kitolelei S, Breckwoldt A, Kitolelei J and Makhoul N (2022)	Hypnea spinella (C.Agardh) Kützing	Hypnea	Hypnea spinella	not mentioned	not mentioned	Cystocloniaceae	not specified	Aquatic	not mentioned	water filter, habitat for fish, seashorse, crustaceans, mollusks, food for sea turtle	water filter	WAF	aids in fishing management	1
Fisherwomen's Indigenous and local knowledge-the hidden gems for the management of marine and freshwater resources in Fiji	lumi wawa	Hypnea spinella	Fiji	Australia	Kitolelei S, Breckwoldt A, Kitolelei J and Makhoul N (2022)	Hypnea spinella (C.Agardh) Kützing	Hypnea	Hypnea spinella	not mentioned	not mentioned	Cystocloniaceae	not specified	Aquatic	not mentioned	water filter, habitat for fish, seashorse, crustaceans, mollusks, food for sea turtle	fish habitat	FSH	habitat	1
Fisherwomen's Indigenous and local knowledge-the hidden gems for the management of marine and freshwater resources in Fiji	lumi wawa	Hypnea spinella	Fiji	Australia	Kitolelei S, Breckwoldt A, Kitolelei J and Makhoul N (2022)	Hypnea spinella (C.Agardh) Kützing	Hypnea	Hypnea spinella	not mentioned	not mentioned	Cystocloniaceae	not specified	Aquatic	not mentioned	water filter, habitat for fish, seashorse, crustaceans, mollusks, food for sea turtle	food for fish	FFF	fishing	1
Fisherwomen's Indigenous and local knowledge-the hidden gems for the management of marine and freshwater resources in Fiji	lumi cevata	Hypnea pannosa	Fiji	Australia	Kitolelei S, Breckwoldt A, Kitolelei J and Makhoul N (2022)	Hypnea pannosa J.Agardh	Hypnea	Hypnea pannosa	not mentioned	not mentioned	Cystocloniaceae	not specified	Aquatic	not mentioned	water filter, habitat for fish, seashorse, crustaceans, mollusks, food for sea turtle	water filter	WAF	aids in fishing management	1
Fisherwomen's Indigenous and local knowledge-the hidden gems for the management of marine and freshwater resources in Fiji	lumi cevata	Hypnea pannosa	Fiji	Australia	Kitolelei S, Breckwoldt A, Kitolelei J and Makhoul N (2022)	Hypnea pannosa J.Agardh	Hypnea	Hypnea pannosa	not mentioned	not mentioned	Cystocloniaceae	not specified	Aquatic	not mentioned	water filter, habitat for fish, seashorse, crustaceans, mollusks, food for sea turtle	fish habitat	FSH	habitat	1
Fisherwomen's Indigenous and local knowledge-the hidden gems for the management of marine and freshwater resources in Fiji	lumi cevata	Hypnea pannosa	Fiji	Australia	Kitolelei S, Breckwoldt A, Kitolelei J and Makhoul N (2022)	Hypnea pannosa J.Agardh	Hypnea	Hypnea pannosa	not mentioned	not mentioned	Cystocloniaceae	not specified	Aquatic	not mentioned	water filter, habitat for fish, seashorse, crustaceans, mollusks, food for sea turtle	food for fish	FFF	fishing	1
Fisherwomen's Indigenous and local knowledge-the hidden gems for the management of marine and freshwater resources in Fiji	lumi wa	Gracilariopsis logissima	Fiji	Australia	Kitolelei S, Breckwoldt A, Kitolelei J and Makhoul N (2022)	Gracilariopsis longissima (S.G.Gmelin) Steentoft, L.M.Irvine & Farnham	Gracilariopsis	Gracilariopsis longissima	not mentioned	not mentioned	Gracilariaceae	not specified	Aquatic	not mentioned	water filter, habitat for fish, seashorse, crustaceans, mollusks, food for sea turtle	water filter	WAF	aids in fishing management	1
Fisherwomen's Indigenous and local knowledge-the hidden gems for the management of marine and freshwater resources in Fiji	lumi wa	Gracilariopsis logissima	Fiji	Australia	Kitolelei S, Breckwoldt A, Kitolelei J and Makhoul N (2022)	Gracilariopsis longissima (S.G.Gmelin) Steentoft, L.M.Irvine & Farnham	Gracilariopsis	Gracilariopsis longissima	not mentioned	not mentioned	Gracilariaceae	not specified	Aquatic	not mentioned	water filter, habitat for fish, seashorse, crustaceans, mollusks, food for sea turtle	fish habitat	FSH	habitat	1
Fisherwomen's Indigenous and local knowledge-the hidden gems for the management of marine and freshwater resources in Fiji	lumi wa	Gracilariopsis logissima	Fiji	Australia	Kitolelei S, Breckwoldt A, Kitolelei J and Makhoul N (2022)	Gracilariopsis longissima (S.G.Gmelin) Steentoft, L.M.Irvine & Farnham	Gracilariopsis	Gracilariopsis longissima	not mentioned	not mentioned	Gracilariaceae	not specified	Aquatic	not mentioned	water filter, habitat for fish, seashorse, crustaceans, mollusks, food for sea turtle	food for fish	FFF	fishing	1
Fisherwomen's Indigenous and local knowledge-the hidden gems for the management of marine and freshwater resources in Fiji	lumi boso	Enteromorpha intestinalis	Fiji	Australia	Kitolelei S, Breckwoldt A, Kitolelei J and Makhoul N (2022)	Enteromorpha intestinalis (Linnaeus) Nees	Enteromorpha	Enteromorpha intestinalis	not mentioned	not mentioned	Ulvaceae	not specified	Aquatic	not mentioned	water filter, habitat for fish, seashorse, crustaceans, mollusks, food for sea turtle	water filter	WAF	aids in fishing management	1
Fisherwomen's Indigenous and local knowledge-the hidden gems for the management of marine and freshwater resources in Fiji	lumi boso	Enteromorpha intestinalis	Fiji	Australia	Kitolelei S, Breckwoldt A, Kitolelei J and Makhoul N (2022)	Enteromorpha intestinalis (Linnaeus) Nees	Enteromorpha	Enteromorpha intestinalis	not mentioned	not mentioned	Ulvaceae	not specified	Aquatic	not mentioned	water filter, habitat for fish, seashorse, crustaceans, mollusks, food for sea turtle	fish habitat	FSH	habitat	1
Fisherwomen's Indigenous and local knowledge-the hidden gems for the management of marine and freshwater resources in Fiji	lumi boso	Enteromorpha intestinalis	Fiji	Australia	Kitolelei S, Breckwoldt A, Kitolelei J and Makhoul N (2022)	Enteromorpha intestinalis (Linnaeus) Nees	Enteromorpha	Enteromorpha intestinalis	not mentioned	not mentioned	Ulvaceae	not specified	Aquatic	not mentioned	water filter, habitat for fish, seashorse, crustaceans, mollusks, food for sea turtle	food for fish	FFF	fishing	1
Fisherwomen's Indigenous and local knowledge-the hidden gems for the management of marine and freshwater resources in Fiji	madarini	Citrus reticulata	Fiji	Australia	Kitolelei S, Breckwoldt A, Kitolelei J and Makhoul N (2022)	Citrus reticulata Blanco	Citrus	Citrus reticulata	no	not mentioned	Rutaceae			fruits	seasonal cues for presence/absence of marine resources.	seasonal cues for fish presence	SCF	aids in fishing management	1
Fisherwomen's Indigenous and local knowledge-the hidden gems for the management of marine and freshwater resources in Fiji	vasili	Cordyline fruticosa	Fiji	Australia	Kitolelei S, Breckwoldt A, Kitolelei J and Makhoul N (2022)	Cordyline fruticosa (L.) A.Chev.	Cordyline	Cordyline fruticosa	yes	no	Asparagaceae	not specified	Non aquatic	flowers	signify octopus season	signify octopus season	SOS	aids in fishing management	1
Fisherwomen's Indigenous and local knowledge-the hidden gems for the management of marine and freshwater resources in Fiji	drala	Erythrina variegata	Fiji	Australia	Kitolelei S, Breckwoldt A, Kitolelei J and Makhoul N (2022)	Erythrina variegata L.	Erythrina	Erythrina variegata	yes	no	Fabaceae	not specified	Non aquatic	flowers	signify octopus season	signify octopus season	SOS	aids in fishing management	1
Fisherwomen's Indigenous and local knowledge-the hidden gems for the management of marine and freshwater resources in Fiji	sinugaga	Excoecaria agallocha	Fiji	Australia	Kitolelei S, Breckwoldt A, Kitolelei J and Makhoul N (2022)	Excoecaria agallocha L.	Excoecaria	Excoecaria agallocha	yes	no	Euphorbiaceae	not specified	Non aquatic	flowers	signify sharks giving births in major rivers	signify sharks giving births	SGV	aids in fishing management	1
Traditional use of Barringtonia acutangula (L.) Gaertn. in fish farming in Chatla floodplain of Cachar, Assam	Hijol	Barringtonia acutangula (L.)	India	Asia	Nath, A.J., Raut, A.H., & Bhattacharjee, P. (2010)	Barringtonia acutangula (L.) Gaertn.	Barringtonia	Barringtonia acutangula	no	no	Lecythidaceae	not specified	Non aquatic	branches	habitat of fishes	fish habitat	FSH	habitat	1
Traditional use of Barringtonia acutangula (L.) Gaertn. in fish farming in Chatla floodplain of Cachar, Assam	Hijol	Barringtonia acutangula (L.)	India	Asia	Nath, A.J., Raut, A.H., & Bhattacharjee, P. (2010)	Barringtonia acutangula (L.) Gaertn.	Barringtonia	Barringtonia acutangula	no	no	Lecythidaceae	not specified	Non aquatic	branches	catching fish	catching fish	CAF	fishing	1
Traditional fish aggregating wisdom of Manipur, Northeastern India	Kabokang	Eichhornia crassipes (Mart.) Solm.	India	Asia	Devi, B.N., Mishra, S.K., Pawar, N., Das, L., & Das, S. (2013)	Pontederia crassipes Mart.	Pontederia	Pontederia crassipes	no	yes	Pontederiaceae	not specified	Aquatic	not mentioned	shelter of fishes	fish habitat	FSH	habitat	1
Traditional fish aggregating wisdom of Manipur, Northeastern India	Ishing charang	Hydrilla verticillata (L.f.) Royle	India	Asia	Devi, B.N., Mishra, S.K., Pawar, N., Das, L., & Das, S. (2013)	Hydrilla verticillata (L.f.) Royle	Hydrilla	Hydrilla verticillata	yes	no	Hydrocharitaceae	not specified	Aquatic	not mentioned	catching fish Osteobrama belangirii from the lake	catching fish	CAF	fishing	1
Traditional fish aggregating wisdom of Manipur, Northeastern India	Thangjing	Euryale ferox Salisb.	India	Asia	Devi, B.N., Mishra, S.K., Pawar, N., Das, L., & Das, S. (2013)	Euryale ferox Salisb.	Euryale	Euryale ferox	yes	no	Nymphaeaceae	not specified	Aquatic	not mentioned	shelter of fishes	fish habitat	FSH	habitat	1
Traditional fish aggregating wisdom of Manipur, Northeastern India	Thambal	Nelumbo nucifera Gaertn.	India	Asia	Devi, B.N., Mishra, S.K., Pawar, N., Das, L., & Das, S. (2013)	Nelumbo nucifera Gaertn.	Nelumbo	Nelumbo nucifera	yes	no	Nelumbonaceae	not specified	Aquatic	not mentioned	shelter of fishes	fish habitat	FSH	habitat	1
Traditional fish aggregating wisdom of Manipur, Northeastern India	Heikak	Trapa natans (L.)var.bispinosa Roxb	India	Asia	Devi, B.N., Mishra, S.K., Pawar, N., Das, L., & Das, S. (2013)	Trapa natans L.	Trapa	Trapa natans	yes	no	Lythraceae	not specified	Aquatic	not mentioned	shelter of fishes	fish habitat	FSH	habitat	1
Traditional fish aggregating wisdom of Manipur, Northeastern India	Fou	Oryza sativa L.	India	Asia	Devi, B.N., Mishra, S.K., Pawar, N., Das, L., & Das, S. (2013)	Oryza sativa L.	Oryza	Poaceae	no	yes	Poaceae	not specified	Non aquatic	seeds	Sometimes artificial feed like rice bran	food for fish	FFF	fishing	1
Traditional fish aggregating wisdom of Manipur, Northeastern India	Yengkhuman	Persicaria chinensis ( L.) H. Gross	India	Asia	Devi, B.N., Mishra, S.K., Pawar, N., Das, L., & Das, S. (2013)	Persicaria chinensis (L.) H.Gross	Persicaria	Persicaria chinensis	yes	no	Polygonaceae	not specified	Non aquatic	not mentioned	shelter of fishes (associated with Phoomdi in Loktak lake)	fish habitat	FSH	habitat	1
Traditional fish aggregating wisdom of Manipur, Northeastern India	Hoop	Leersia hexandra Sw.	India	Asia	Devi, B.N., Mishra, S.K., Pawar, N., Das, L., & Das, S. (2013)	Leersia hexandra Sw.	Leersia	Leersia hexandra	yes	no	Poaceae	not specified	Aquatic/ non aquatic	not mentioned	shelter of fishes (associated with Phoomdi in Loktak lake)	fish habitat	FSH	habitat	1
Traditional fish aggregating wisdom of Manipur, Northeastern India	Yendhou/ Tou	Phragmites karka (Retz.)	India	Asia	Devi, B.N., Mishra, S.K., Pawar, N., Das, L., & Das, S. (2013)	Phragmites karka (Retz.) Trin. ex Steud.	Phragmites	Phragmites karka	yes	no	Poaceae	not specified	Aquatic	not mentioned	shelter of fishes (associated with Phoomdi in Loktak lake)	fish habitat	FSH	habitat	1
Traditional fish aggregating wisdom of Manipur, Northeastern India	Shingnang	Saccharum munja (Roxb.)	India	Asia	Devi, B.N., Mishra, S.K., Pawar, N., Das, L., & Das, S. (2013)	Tripidium bengalense (Retz.) H.Scholz	Tripidium	Tripidium bengalense	yes	no	Poaceae	not specified	Aquatic	not mentioned	shelter of fishes (associated with Phoomdi in Loktak lake)	fish habitat	FSH	habitat	1
Traditional fish aggregating wisdom of Manipur, Northeastern India	Kambong	Hygroryza sp.	India	Asia	Devi, B.N., Mishra, S.K., Pawar, N., Das, L., & Das, S. (2013)	Hygroryza sp.	Hygroryza	Hygroryza sp.	yes	no	Poaceae	not specified	Aquatic	not mentioned	fish aggregating device	catching fish	CAF	fishing	1
Traditional fish aggregating wisdom of Manipur, Northeastern India	Kang	Pistia stratiotes Linn.	India	Asia	Devi, B.N., Mishra, S.K., Pawar, N., Das, L., & Das, S. (2013)	Pistia stratiotes L.	Pistia	Pistia stratiotes	yes	no	Araceae	not specified	Aquatic	not mentioned	shelter of fishes (associated with Phoomdi in Loktak lake)	fish habitat	FSH	habitat	1
The Use of Recreational Fishers' Ecological Knowledge to Assess the Conservation Status of Marine Ecosystems	not mentioned	Laminaria sp.	Spain	Europe	Pita, Pablo & Antelo, Manel & Vingada, Jose & Hyder, Kieran & Villasante, Sebastian. (2020).	Laminaria sp.	Laminaria	Laminaria sp.	not mentioned	not mentioned	Laminariaceae	not mentioned	Aquatic	not mentioned	habitat of fishes	fish habitat	FSH	habitat	1
