# Supplementary material for: Ethnobotanical contributions to global fishing communities: a review
Source: J Ethnobiol Ethnomed. 2023 Dec 2;19:57. doi: 10.1186/s13002-023-00630-3 (PMC10693712; doi:10.1186/s13002-023-00630-3)
Supplement: Supplementary file 2 — Additional file 2: List of Reviewed Articles related to fisheries found in Scopus and ISIWOS. [file 13002_2023_630_MOESM2_ESM.xlsx]

## Sheet: Found in searches
Authors	Title	Region	Reference
Nessa, N., Gatta, R., Ambo-Rappe, R., Jompa, J., Yahya, A.F. (2020)	The role of women in the utilization of Enhalus acoroides: Livelihoods, food security, impacts and implications for coastal area management	Indonesia	Nessa, N., Gatta, R., Ambo-Rappe, R., Jompa, J., & Yahya, A. F. (2020, September). The role of women in the utilization of Enhalus acoroides: livelihoods, food security, impacts and implications for coastal area management. In IOP Conference Series: Earth and Environmental Science (Vol. 564, No. 1, p. 012073). IOP Publishing.
Brodie, G., Brodie, J., Maata, M., Peter, M., Otiawa, T., Devlin, M.J. (2020)	Seagrass habitat in Tarawa Lagoon, Kiribati: Service benefits and links to national priority issues	Kiribati	G. Brodie, J. Brodie, M. Maata, M. Peter, T. Otiawa, M.J. Devlin, Seagrass habitat in Tarawa Lagoon, Kiribati: Service benefits and links to national priority issues, Marine Pollution Bulletin, Volume 155, 2020, 111099, ISSN 0025-326X, https://doi.org/10.1016/j.marpolbul.2020.111099.
Aldave, M., Castro, E., Summers, P., Tipula, P. (2019)	Restoration of riverine forests: Contributions for fisheries management in the Pichis river watershed of the Selva Central region of Peru	Peru	Aldave, M., Castro, E., Summers, P., & Tipula, P. (2019). Restoration of Riverine Forests: Contributions for Fisheries Management in the Pichis River Watershed of the Selva Central Region of Peru. Social-ecological Systems of Latin America: Complexities and Challenges, 367-387.
Orofino, G.G., Roque, T.V., da Fonseca Kruel, V.S., Peroni, N., Hanazaki, N. (2018)	Local knowledge about dugout canoes reveals connections between forests and fisheries	Brazil	Orofino, G. G., Roque, T. V., da Fonseca Kruel, V. S., Peroni, N., & Hanazaki, N. (2018). Local knowledge about dugout canoes reveals connections between forests and fisheries. Environment, Development and Sustainability, 20, 2773-2793.
Cullen-Unsworth, L.C., Jones, B.L., Seary, R., Newman, R., Unsworth, R.K.F. (2018)	Reasons for seagrass optimism: Local ecological knowledge confirms presence of dugongs	Indonesia	Cullen-Unsworth, L. C., Jones, B. L., Seary, R., Newman, R., & Unsworth, R. K. (2018). Reasons for seagrass optimism: local ecological knowledge confirms presence of dugongs. Marine pollution bulletin, 134, 118-122.
Dominic, R., Ramanujam, S.N. (2012)	Traditional knowledge and ethnobotanical uses of piscicidal plants of Nagaland, north east India	India	Dominic, R., & Ramanujam, S. N. (2012). Traditional knowledge and ethnobotanical uses of piscicidal plants of Nagaland, North east India.
Sethi, S.N., Sundaray, J.K., Panigrahi, A., Chand, S. (2001)	Prediction and management of natural disasters through indigenous Technical Knowledge, with special reference to fisheries	India	Seithi, S., Sundaray, J. K., Panigrahi, A., & Chand, S. (2001). Prediction and management of natural disasters through indigenous technical knowledge, with special reference to fisheries.
Mendoza, J.N., Prūse, B., Mattalia, G., Kochalski, S., Ciriaco, A., Sõukand, R. (2022)	Fishers’ Perspectives: the Drivers Behind the Decline in Fish Catch in Laguna Lake, Philippines	Philippines	Mendoza, J. N., Prūse, B., Mattalia, G., Kochalski, S., Ciriaco, A., & Sõukand, R. (2022). Fishers’ Perspectives: The Drivers Behind the Decline in Fish Catch in Laguna Lake, Philippines. Maritime Studies, 21(4), 569-585.
Geertsma, I.P., van der Hoeven, D., van Andel, T. (2022)	Traditional Aucan knowledge on fish and plants eaten by fish along the Tapanahoni River, Suriname	Suriname	Pombo Geertsma, I., Hoeven, D., & Andel, T. V. (2022). Traditional Aucan knowledge on fish and plants eaten by fish along the Tapanahoni River, Suriname. Ethnobiology and Conservation, 11.
Löki, V., Nagy, J., Nagy, A., Babai, D., Molnár, Z., Lukács, B.A. (2021)	Known but not called by name: recreational fishers’ ecological knowledge of freshwater plants in Hungary	Hungary	Löki, V., Nagy, J., Nagy, A., Babai, D., Molnár, Z., & Lukács, B. A. (2021). Known but not called by name: recreational fishers’ ecological knowledge of freshwater plants in Hungary. Journal of Ethnobiology and Ethnomedicine, 17(1), 1-16.
La Rosa, A., Cornara, L., Saitta, A., Salam, A.M., Grammatico, S., Caputo, M., La Mantia, T., Quave, C.L. (2021)	Ethnobotany of the Aegadian Islands: safeguarding biocultural refugia in the Mediterranean	Italy	La Rosa, A., Cornara, L., Saitta, A., Salam, A. M., Grammatico, S., Caputo, M., ... & Quave, C. L. (2021). Ethnobotany of the Aegadian Islands: safeguarding biocultural refugia in the Mediterranean. Journal of Ethnobiology and Ethnomedicine, 17(1), 1-19.
Tng, D.Y.P., Apgaua, D.M.G., Lisboa, M.D.S., El-Hani, C.N. (2021)	Gender differences in plant use knowledge within a traditional fishing community in northeastern Brazil	Brazil	Tng, D. Y., Apgaua, D. M. G., Lisboa, M. M., & El-Hani, C. N. (2021). Gender differences in plant use knowledge within a traditional fishing community in northeastern Brazil. Ethnobotany Research and Applications, 21, 1-36.
Bhatta, K., & Patra, H. K. (2020)	Economically important macrophytes of chilika lagoon, odisha, India	India	Bhatta, K., & Patra, H. K. (2020). Economically important macrophytes of Chilika lagoon, Odisha, India. International journal of advances science and technology, 29(3), 5131-5173.
Guarrera, P.M., Savo, V., Caneva, G. (2015)	Traditonal uses of plants in the Tolfa-Cerite-Manziate area (central Italy)	Italy	Guarrera, P. M., Savo, V., & Caneva, G. (2015). Traditional uses of plants in the Tolfa–Cerite–Manziate area (Central Italy). Ethnobiology Letters, 6(1), 119-161.
Baptista, M.M., Ramos, M.A., de Albuquerque, U.P., Coelho-de-Souza, G., Ritter, M.R. (2013)	Traditional botanical knowledge of artisanal fishers in southern Brazil	Brazil	Baptista, M. M., Ramos, M. A., de Albuquerque, U. P., Coelho-de-Souza, G., & Ritter, M. R. (2013). Traditional botanical knowledge of artisanal fishers in southern Brazil. Journal of ethnobiology and ethnomedicine, 9(1), 1-16.
Savo, V., La Rocca, A., Caneva, G., Rapallo, F., Cornara, L. (2013)	Plants used in artisanal fisheries on the Western Mediterranean coasts of Italy	Italy	Savo, V., La Rocca, A., Caneva, G., Rapallo, F., & Cornara, L. (2013). Plants used in artisanal fisheries on the Western Mediterranean coasts of Italy. Journal of Ethnobiology and Ethnomedicine, 9, 1-14.
Saha, R.K., Nath, D. (2013)	Indigenous technical knowledge (ITK) of fish farmers at Dhalai district of Tripura, NE India	India	Saha, R. K., & Nath, D. (2013). Indigenous Technical Knowledge (ITK) of fish farmers at Dhalai district of Tripura, NE India.
da Silva Sousa, R.S., Hanazaki, N., Lopes, J.B., de Barros, R.F.M. (2012)	Are gender and age important in understanding the distribution of local botanical knowledge in fishing communities of the Parnaíba Delta Environmental Protection Area?	Brazil	da Silva Sousa, R., Hanazaki, N., Lopes, J. B., & de Barros, R. F. M. (2012). Are Gender and Age Important in Understanding the Distribution of Local Botanical Knowledge in Fishing Communities of the Parnaiba Delta Environmental Protection Area?. Ethnobotany Research and Applications, 10, 551-559.
De Oliveira, F.C., Hanazaki, N. (2011)	Ethnobotany and ecological perspectives on the management and use of plant species for a traditional fishing trap, southern coast of São Paulo, Brazil	Brazil	de Oliveira, F. C., & Hanazaki, N. (2011). Ethnobotany and ecological perspectives on the management and use of plant species for a traditional fishing trap, southern coast of São Paulo, Brazil. Journal of environmental management, 92(7), 1783-1792.
Gratani, M., Butler, J.R.A., Royee, F., Valentine, P., Burrows, D., Canendo, W.I., Anderson, A.S. (2011)	Is validation of indigenous ecological knowledge a disrespectful process? a case study of traditional fishing poisons and invasive fish management from the wet tropics, Australia	Australia	Gratani, M., Butler, J. R., Royee, F., Valentine, P., Burrows, D., Canendo, W. I., & Anderson, A. S. (2011). Is validation of indigenous ecological knowledge a disrespectful process? A case study of traditional fishing poisons and invasive fish management from the Wet Tropics, Australia. Ecology and Society, 16(3).
Kalita, B., Dutta, A., Bhagabati, S.K., Sharma, A. (2010)	Indigenous technical knowledge for fish harvesting in Karbi-Anglong district of Assam	India	Kalita, B., Dutta, A., Bhagabati, S. K., & Sharma, A. (2010). Indigenous technical knowledge for fish harvesting in Karbi-Anglong district of Assam.
Morais, F.F., Silva, C.J. (2010)	Traditional ecological knowledge of fruit trees used for fishery at estirão Comprido Community, Barão de Melgaço - Panatanal Matogrossense [Conhecimento ecológico tradicional sobre fruteiras para pesca na comunidade de estirão comprido, barão de melgaço - pantanal matogrossense]	Brazil	Morais, F. F. D., & Silva, C. J. D. (2010). Traditional ecological knowledge of fruit trees used for fishery at Estirao Comprido Community, Barao de Melgaco-Panatanal Matogrossense. Biota Neotropica, 10, 197-203.
Bandaranayake, W.M. (1998)	Traditional and medicinal uses of mangroves (where the study : Use of mangroves by traditional fishermen in Madagascar by Rasolofo, M.V. 1997 is found)	Madagascar	Bandaranayake, W. M. (1998). Traditional and medicinal uses of mangroves. Mangroves and salt marshes, 2, 133-148.
	ISIWOS
Das, A.K., Debnath, B., Choudhury, T.G., Roy, D., Saha, B., & Paul, A.K. (2013).	Indigenous technical knowledge for pond maintenance, fish health management and fish seed in Tripura, India	India	Das, A.K., Debnath, B., Choudhury, T.G., Roy, D., Saha, B., & Paul, A.K. (2013). Indigenous technical knowledge for pond maintenance, fish health management and fish seed in Tripura, India. Indian Journal of Traditional Knowledge, 12, 66-71.
Kitolelei S, Breckwoldt A, Kitolelei J and Makhoul N (2022)	Fisherwomen's Indigenous and local knowledge-the hidden gems for the management of marine and freshwater resources in Fiji	Fiji	Kitolelei, Salanieta & Breckwoldt, Annette & Kitolelei, Jokim & Makhoul, Natalie. (2022). Fisherwomen’s Indigenous and local knowledge - the hidden gems for the management of marine and freshwater resources in Fiji. Frontiers in Marine Science. 9. 991253. 10.3389/fmars.2022.991253.
Nath, A.J., Raut, A.H., & Bhattacharjee, P. (2010)	Traditional use of Barringtonia acutangula (L.) Gaertn. in fish farming in Chatla floodplain of Cachar, Assam	India	Nath, A.J., Raut, A.H., & Bhattacharjee, P. (2010). Traditional use of Barringtonia acutangula (L.) Gaertn. in fish farming in Chatla floodplain of Cachar, Assam. Indian Journal of Traditional Knowledge, 9, 544-546.
Devi, B.N., Mishra, S.K., Pawar, N., Das, L., & Das, S. (2013)	Traditional fish aggregating wisdom of Manipur, Northeastern India	India	Devi, Nightingale & Mishra, Sumanta & Pawar, Nilesh & Das, Lipi & Sarkar, Soma. (2013). Traditional fish aggregating wisdom of Manipur, Northeastern India. Indian journal of traditional knowledge. 12. 130-136.
Pita, Pablo & Antelo, Manel & Vingada, Jose & Hyder, Kieran & Villasante, Sebastian. (2020).	The Use of Recreational Fishers' Ecological Knowledge to Assess the Conservation Status of Marine Ecosystems	Spain	Pita P, Antelo M, Hyder K, Vingada J and Villasante S (2020) The Use of Recreational Fishers’ Ecological Knowledge to Assess the Conservation Status of Marine Ecosystems. Front. Mar. Sci. 7:242. doi: 10.3389/fmars.2020.00242
