# Supplementary material for: Ethnobotanical contributions to global fishing communities: a review
Source: J Ethnobiol Ethnomed. 2023 Dec 2;19:57. doi: 10.1186/s13002-023-00630-3 (PMC10693712; doi:10.1186/s13002-023-00630-3)
Supplement: Supplementary file 3 — Additional file 3: List of Reviewed Articles related to fisheries NOT found in Scopus. [file 13002_2023_630_MOESM3_ESM.xlsx]

## Sheet: not found from scopus
Authors	Title	Region	Reference
Silvano R.,Silva A.L.,Ceroni M., Begossi A. (2008)	Contributions of ethnobiology to the conservation of tropical rivers and streams	Brazil	Silvano, R. A., Silva, A. L., Ceroni, M., & Begossi, A. (2008). Contributions of ethnobiology to the conservation of tropical rivers and streams. Aquatic Conservation: Marine and Freshwater Ecosystems, 18(3), 241-260.
de Freitas CT., Shepard GH Jr., Piedade MTF. (2015)	The Floating Forest: Traditional Knowledge and Use of Matupá Vegetation Islands by Riverine Peoples of the Central Amazon	Brazil	de Freitas, C. T., Shepard Jr, G. H., & Piedade, M. T. (2015). The floating forest: traditional knowledge and use of matupá vegetation islands by riverine peoples of the central Amazon. Plos One, 10(4), e0122542.
Lukman K.M.,Uchiyama Y., Quevedo J.M.D.,Kohsaka R. (2021)	Local awareness as an instrument for management and conservation of seagrass ecosystem: Case of Berau Regency, Indonesia	Indonesia	Lukman, K. M., Uchiyama, Y., Quevedo, J. M. D., & Kohsaka, R. (2021). Local awareness as an instrument for management and conservation of seagrass ecosystem: Case of Berau Regency, Indonesia. Ocean & Coastal Management, 203, 105451.
Knutsen, Jan & Knutsen, Halvor & Rinde, E. & Christie, H. & Bodvin, Torjan & Dahl, Einar (2010)	Mapping Biological Resources in the Coastal Zone: An Evaluation of Methods in a Pioneering Study from Norway	Norway	Knutsen, J. A., Knutsen, H., Rinde, E., Christie, H., Bodvin, T., & Dahl, E. (2010). Mapping biological resources in the coastal zone: an evaluation of methods in a pioneering study from Norway. Ambio, 39, 148-158.
Buen, C. et al (2018)	MATH for YAMAN NG LAWA: strategies for sustainable development of the wealth of the Lake	Philippines	BUEN, C. C., GUERRERO, E. J., & ESPINO, T. M. L. (2018). MATH for Yaman ng Lawa: Strategies for Sustainable Development of the Wealth of the Lake The Case of Laguna De Bay, Calamba City, Philippines. Aquaculture, 80, 4-7.
Sayer, C., Máiz-Tomé, L., Akwany, L., Kishe, M., & Vianny, N., Whitney, C., Omondi, R., Nshutiyayesu, S., Kabuye, C. (2018)	The importance of freshwater species to livelihoods in the Lake Victoria Basin	Kenya	Sayer, C. A., Máiz-Tomé, L., Akwany, L. O., Kishe-Machumu, M. A., Natugonza, V., Whitney, C. W., ... & Kabuye, C. S. (2018). The importance of freshwater species to livelihoods in the Lake Victoria Basin. Freshwater biodiversity in the Lake Victoria Basin. IUCN Global Species Programme.
